# Supplementary material for: Control of intracellular pH and bicarbonate by CO2 diffusion into human sperm
Source: Nat Commun. 2023 Sep 5;14:5395. doi: 10.1038/s41467-023-40855-0 (PMC10480191; doi:10.1038/s41467-023-40855-0)
Supplement: Supplementary file 4 — Supplementary Data 1 [file 41467_2023_40855_MOESM4_ESM.xlsx]

## Sheet: Legend
Supplementary Table S2 - Whole proteome MS data tables of three biological replicates The workbook contains the MaxQuant output table. Contaminants and reversed hits are removed from the list. The list entries are sorted alphabetically based on protein ID.

## Sheet: proteinGroups
Protein IDs	Majority protein IDs	Peptide counts (all)	Peptide counts (razor+unique)	Peptide counts (unique)	Protein names	Gene names	Intensity	Intensity Donor 1 (Momchil)	Intensity Donor 2 (Svenja)	Intensity Donor 3 (Svenja)	iBAQ	iBAQ BioRep 1	iBAQ BioRep 2	iBAQ BioRep 3	MS/MS count
A2NJV5;A0A0A0MRZ7;A0A075B6S6;A0A075B6S2;A0A075B6P5;A0A087WW87;P06310;P01615;P01614	A2NJV5;A0A0A0MRZ7;A0A075B6S6;A0A075B6S2;A0A075B6P5;A0A087WW87;P06310;P01615;P01614	1;1;1;1;1;1;1;1;1	1;1;1;1;1;1;1;1;1	1;1;1;1;1;1;1;1;1	Ig kappa chain V-II region RPMI 6410;Ig kappa chain V-II region FR;Ig kappa chain V-II region Cum	IGKV A18;IGKV2D-26;IGKV2D-30;IGKV2D-29;IGKV2D-28;IGKV2-40	7027900	5563700	1464200	0	1171300	927280	244030	0	2
A0A087WWA1	A0A087WWA1	4	4	4			1175300000	830050000	38132000	307110000	293820000	207510000	9532900	76777000	63
A0A096LP49;A0A096LP49-2	A0A096LP49;A0A096LP49-2	19;16	19;16	19;16		MGC50722	652180000	42881000	2384400	606910000	13044000	857630	47688	12138000	44
A0A0A0MS14	A0A0A0MS14	1	1	1		IGHV1-45	8235900	8235900	0	0	1647200	1647200	0	0	5
P0DPI2;A0A0B4J2D5;P0DPI2-2;A0A0B4J2D5-2	P0DPI2;A0A0B4J2D5;P0DPI2-2;A0A0B4J2D5-2	15;15;10;10	15;15;10;10	15;15;10;10			15922000000	735010000	315180000	14872000000	1061500000	49001000	21012000	991460000	112
A0A0U1RQS6	A0A0U1RQS6	2	2	2			203930000	15464000	0	188460000	67976000	5154600	0	62822000	12
A0A0U1RRL7	A0A0U1RRL7	1	1	1			17512000	3774300	0	13737000	4377900	943580	0	3434300	3
A0A1B0GTD5	A0A1B0GTD5	5	5	5			1566700000	50044000	10380000	1506300000	195830000	6255500	1297500	188280000	24
A0A1B0GTH6	A0A1B0GTH6	37	37	37			6700400000	39798000	0	6660600000	159530000	947570	0	158580000	116
P0DPH9;A0A1B0GTR3	P0DPH9;A0A1B0GTR3	1;1	1;1	1;1			16773000	5713900	1321500	9737900	4193300	1428500	330360	2434500	3
A0A1B0GTS1;A0A1B0GWH4	A0A1B0GTS1;A0A1B0GWH4	6;5	6;5	6;5			271730000	3233000	856660	267640000	20902000	248690	65897	20587000	13
A0A1B0GTU1	A0A1B0GTU1	6	6	6			83543000	0	0	83543000	1856500	0	0	1856500	6
A0A1B0GTY4	A0A1B0GTY4	5	5	5			2316800000	582060000	81890000	1652900000	386140000	97010000	13648000	275480000	42
A0A1B0GTZ2	A0A1B0GTZ2	7	7	7			776930000	47235000	5771200	723920000	51795000	3149000	384750	48261000	27
A0A1B0GU33	A0A1B0GU33	3	3	3			1015900000	80581000	9196100	926160000	338650000	26860000	3065400	308720000	25
A0A1B0GUA7	A0A1B0GUA7	3	3	3			62322000	0	458730	61863000	6924700	0	50970	6873700	5
A0A1B0GUI7	A0A1B0GUI7	2	2	2			11156000	0	0	11156000	2789000	0	0	2789000	3
A0A1B0GUS4	A0A1B0GUS4	7	7	4			1600700000	141770000	95018000	1363900000	200090000	17722000	11877000	170490000	37
A0A1B0GUW6	A0A1B0GUW6	60	60	60			78809000000	4976600000	25608000	73806000000	1515500000	95703000	492460	1419400000	713
A0A1B0GUX0	A0A1B0GUX0	9	9	9			14114000000	271950000	18636000	13823000000	1568200000	30217000	2070600	1535900000	72
A0A1B0GVG6	A0A1B0GVG6	2	2	2			892590000	32096000	5117900	855380000	127510000	4585200	731130	122200000	12
A0A1B0GVH7	A0A1B0GVH7	5	5	5			72624000	0	0	72624000	2905000	0	0	2905000	6
A0A1B0GVQ3	A0A1B0GVQ3	10	10	10			9988100000	465220000	10842000	9512000000	1109800000	51691000	1204700	1056900000	197
A0A1W2PP97	A0A1W2PP97	1	1	1			25587000	0	0	25587000	6396700	0	0	6396700	2
A0AV96-2;A0AV96	A0AV96-2;A0AV96	5;5	5;5	5;5	RNA-binding protein 47	RBM47	10847000	0	10847000	0	493060	0	493060	0	6
A0AVF1;A0AVF1-3;A0AVF1-2	A0AVF1;A0AVF1-3;A0AVF1-2	17;15;12	17;15;12	17;15;12	Intraflagellar transport protein 56	TTC26	1773200000	23224000	28779000	1721200000	52154000	683070	846430	50624000	54
A0AVI2;A0AVI2-4;A0AVI2-2	A0AVI2	7;1;1	7;1;1	7;1;1	Fer-1-like protein 5	FER1L5	38211000	2441300	0	35770000	338150	21604	0	316550	10
A0AVT1;A0AVT1-2;A0AVT1-3;A0AVT1-4	A0AVT1;A0AVT1-2	43;30;12;11	43;30;12;11	43;30;12;11	Ubiquitin-like modifier-activating enzyme 6	UBA6	8211300000	409020000	396790000	7405400000	146630000	7303900	7085500	132240000	235
A0FGR8-2;A0FGR8;A0FGR8-6;A0FGR8-4;A0FGR8-5	A0FGR8-2;A0FGR8;A0FGR8-6;A0FGR8-4	5;5;5;3;2	5;5;5;3;2	5;5;5;3;2	Extended synaptotagmin-2	ESYT2	4003900	0	4003900	0	93115	0	93115	0	6
A0MZ66-4;A0MZ66;A0MZ66-3;A0MZ66-2;A0MZ66-6;A0MZ66-8;A0MZ66-5;A0MZ66-7	A0MZ66-4;A0MZ66;A0MZ66-3;A0MZ66-2;A0MZ66-6;A0MZ66-8;A0MZ66-5	17;17;17;15;15;14;14;2	17;17;17;15;15;14;14;2	17;17;17;15;15;14;14;2	Shootin-1	KIAA1598	225860000	7076100	103780000	115000000	7058000	221130	3243200	3593700	27
A0PJW6	A0PJW6	3	3	3	Transmembrane protein 223	TMEM223	55909000	0	738090	55171000	4659100	0	61507	4597600	4
A0PJX0	A0PJX0	3	3	3	Calcium and integrin-binding family member 4	CIB4	38397000	0	0	38397000	6399500	0	0	6399500	3
A1A4V9;A1A4V9-2;A1A4V9-4;A1A4V9-3	A1A4V9;A1A4V9-2	17;12;8;6	17;12;8;6	17;12;8;6	Coiled-coil domain-containing protein C16orf93	C16orf93	2571000000	65705000	4482400	2500800000	122430000	3128800	213450	119090000	91
A1A519-2;A1A519;A1A519-3;A1A519-4	A1A519-2;A1A519;A1A519-3;A1A519-4	19;19;16;13	19;19;16;13	19;19;16;13	Protein FAM170A	FAM170A	6165200000	664020000	34661000	5466600000	362660000	39060000	2038900	321560000	154
A1A5B4-2;A1A5B4	A1A5B4-2;A1A5B4	1;1	1;1	1;1	Anoctamin-9	ANO9	0	0	0	0	0	0	0	0	0	+
A1IGU5	A1IGU5	4	4	4	Rho guanine nucleotide exchange factor 37	ARHGEF37	4269300	0	4269300	0	118590	0	118590	0	6
A1L0T0	A1L0T0	16	16	16	Acetolactate synthase-like protein	ILVBL	1437400000	59426000	26198000	1351800000	57497000	2377000	1047900	54072000	48
A1L188	A1L188	1	1	1	Uncharacterized protein C17orf89	C17orf89	101630000	11995000	1334400	88304000	25408000	2998600	333600	22076000	5
A1L453	A1L453	4	4	4	Serine protease 38	PRSS38	123670000	11640000	2207100	109820000	12367000	1164000	220710	10982000	8
A1XBS5-2;A1XBS5;A1XBS5-3;A1XBS5-4;A1XBS5-5	A1XBS5-2;A1XBS5;A1XBS5-3;A1XBS5-4	9;9;8;7;4	9;9;8;7;4	9;9;8;7;4	Protein FAM92A1	FAM92A1	755730000	20952000	520840	734260000	62978000	1746000	43403	61188000	31
A2RRP1;A2RRP1-2	A2RRP1;A2RRP1-2	33;32	33;32	33;32	Neuroblastoma-amplified sequence	NBAS	542640000	7597400	18277000	516770000	5024400	70346	169230	4784900	51
A2RTX5;A2RTX5-2	A2RTX5;A2RTX5-2	12;10	11;9	11;9	Probable threonine--tRNA ligase 2, cytoplasmic	TARSL2	145170000	3670300	8846800	132650000	3456500	87388	210640	3158400	27
A2RTY3;A2RTY3-3;A2RTY3-4;A2RTY3-5;A2RTY3-2	A2RTY3;A2RTY3-3;A2RTY3-4;A2RTY3-5	11;10;8;7;1	11;10;8;7;1	11;10;8;7;1	Protein HEATR9	HEATR9	294900000	2376500	0	292520000	8673500	69897	0	8603600	18
A2RUB1-2;A2RUB1	A2RUB1-2;A2RUB1	2;2	2;2	2;2	Uncharacterized protein C17orf104	C17orf104	20113000	0	0	20113000	402270	0	0	402270	2
A2RUC4;A2RUC4-2	A2RUC4	5;2	5;2	5;2	tRNA wybutosine-synthesizing protein 5	TYW5	233580000	153970000	1464500	78149000	12294000	8103600	77080	4113100	10
A2RUS2-2;A2RUS2;A2RUS2-3	A2RUS2-2;A2RUS2	5;5;1	5;5;1	5;5;1	DENN domain-containing protein 3	DENND3	5619700	0	5619700	0	92127	0	92127	0	5
A2RUT3	A2RUT3	6	6	6	Transmembrane protein 89	TMEM89	38756000000	1477500000	744500000	36534000000	4844500000	184690000	93062000	4566700000	159
A2RUU4	A2RUU4	1	1	1	Colipase-like protein 1	CLPSL1	36191000	11339000	5869500	18982000	4523800	1417400	733690	2372700	8
A3KMH1-3;A3KMH1;A3KMH1-2	A3KMH1-3;A3KMH1;A3KMH1-2	12;12;10	12;12;10	12;12;10	von Willebrand factor A domain-containing protein 8	VWA8	118080000	7521900	2071200	108480000	1063800	67765	18659	977340	22
A3KN83-3;A3KN83-2;A3KN83;A3KN83-4;Q9Y2G9-3;Q9Y2G9	A3KN83-3;A3KN83-2;A3KN83;A3KN83-4;Q9Y2G9-3;Q9Y2G9	2;2;2;1;1;1	2;2;2;1;1;1	2;2;2;1;1;1	Protein strawberry notch homolog 1;Protein strawberry notch homolog 2	SBNO1;SBNO2	1303500	0	1303500	0	21023	0	21023	0	2
A4D126-2;A4D126	A4D126-2;A4D126	6;6	6;6	6;6	Isoprenoid synthase domain-containing protein	ISPD	54111000	4087000	2519300	47505000	2004100	151370	93306	1759400	10
A4D161;A4D161-2;A4D161-3	A4D161;A4D161-2;A4D161-3	6;5;3	6;5;3	6;5;3	Protein FAM221A	FAM221A	58184000	1196600	0	56988000	4156000	85470	0	4070600	6
A4D1F6;A4D1F6-2	A4D1F6	22;2	22;2	22;2	Leucine-rich repeat and death domain-containing protein 1	LRRD1	1620900000	85629000	4911800	1530300000	39534000	2088500	119800	37325000	62
A4D1P6-2;A4D1P6;A4D1P6-3	A4D1P6-2;A4D1P6;A4D1P6-3	4;4;2	4;4;2	4;4;2	WD repeat-containing protein 91	WDR91	35641000	3329000	1922200	30390000	1018300	95113	54919	868270	7
A4D1T9	A4D1T9	15	15	15	Probable inactive serine protease 37	PRSS37	11465000000	286590000	108310000	11070000000	818940000	20471000	7736700	790730000	172
A4D256	A4D256	13	13	5	Dual specificity protein phosphatase CDC14C	CDC14C	359710000	3386600	260320	356070000	16351000	153930	11833	16185000	28
A4D263	A4D263	26	26	26	Uncharacterized protein C7orf72	C7orf72	8941300000	485260000	47772000	8408200000	357650000	19410000	1910900	336330000	163
A4FU28;Q8IX94;P0CG41;A4D2H0;Q86UF2	A4FU28;Q8IX94;P0CG41;A4D2H0;Q86UF2	11;10;10;8;6	11;10;10;8;6	8;8;8;6;4	cTAGE family member 9;cTAGE family member 4;cTAGE family member 8;cTAGE family member 15;cTAGE family member 6	CTAGE9;CTAGE4;CTAGE8;CTAGE15;CTAGE6	187770000	6085700	2818000	178860000	4267500	138310	64046	4065100	16
A4FU49;A4FU49-3;A4FU49-6;A4FU49-5	A4FU49;A4FU49-3;A4FU49-6	5;5;5;2	5;5;5;2	5;5;5;2	SH3 domain-containing protein 21	SH3D21	19898000	4330600	0	15568000	621820	135330	0	486490	5
A4FU69;A4FU69-3;A4FU69-4;A4FU69-2;A4FU69-5;A4FU69-6	A4FU69;A4FU69-3;A4FU69-4;A4FU69-2;A4FU69-5	49;43;35;34;28;19	49;43;35;34;28;19	49;43;35;34;28;19	EF-hand calcium-binding domain-containing protein 5	EFCAB5	7484100000	423510000	31944000	7028700000	88048000	4982500	375820	82690000	193
A4QMS7	A4QMS7	9	9	9	Uncharacterized protein C5orf49	C5orf49	3167300000	154580000	4926600	3007800000	316730000	15458000	492660	300780000	48
A4UGR9-2;A4UGR9-3;A4UGR9;A4UGR9-8	A4UGR9-2;A4UGR9-3;A4UGR9;A4UGR9-8	2;2;2;2	2;2;2;2	2;2;2;2	Xin actin-binding repeat-containing protein 2	XIRP2	31351000	31351000	0	0	162440	162440	0	0	2	+
A5D8V6	A5D8V6	1	1	1	Vacuolar protein sorting-associated protein 37C	VPS37C	941740	0	941740	0	104640	0	104640	0	0
A5D8V7;A5D8V7-2	A5D8V7;A5D8V7-2	41;33	41;33	41;33	Coiled-coil domain-containing protein 151	CCDC151	9734600000	574970000	36117000	9123500000	314020000	18548000	1165100	294310000	226
A5D8W1;A5D8W1-2;A5D8W1-5;A5D8W1-3;A5D8W1-4	A5D8W1;A5D8W1-2;A5D8W1-5	29;28;26;12;11	29;28;26;12;11	29;28;26;12;11	Cilia- and flagella-associated protein 69	CFAP69	4434100000	153430000	30353000	4250300000	96393000	3335500	659850	92398000	113
A5LHX3	A5LHX3	1	1	1	Proteasome subunit beta type-11	PSMB11	75351000	0	0	75351000	3588200	0	0	3588200	3
A5PLK6;A5PLK6-2;A5PLK6-3;A5PLK6-4;A5PLK6-5;A5PLK6-6	A5PLK6;A5PLK6-2;A5PLK6-3;A5PLK6-4;A5PLK6-5	19;13;12;11;10;6	19;13;12;11;10;6	19;13;12;11;10;6	Regulator of G-protein signaling protein-like	RGSL1	693680000	3148000	535920	689990000	13088000	59396	10112	13019000	26
A5PLL7-2;A5PLL7	A5PLL7-2;A5PLL7	3;3	3;3	3;3	Transmembrane protein 189	TMEM189	76925000	2663000	8339800	65922000	7692500	266300	833980	6592200	7
A5PLN7-2;A5PLN7-4;A5PLN7-3;A5PLN7	A5PLN7-2;A5PLN7-4;A5PLN7-3;A5PLN7	1;1;1;1	1;1;1;1	1;1;1;1	Protein FAM149A	FAM149A	6303900	6303900	0	0	286540	286540	0	0	1	+
A5PLN9-7;A5PLN9-2;A5PLN9-4;A5PLN9;A5PLN9-5	A5PLN9-7;A5PLN9-2;A5PLN9-4;A5PLN9;A5PLN9-5	2;2;2;2;2	2;2;2;2;2	2;2;2;2;2	Trafficking protein particle complex subunit 13	TRAPPC13	15398000	0	0	15398000	1026500	0	0	1026500	2
A5YKK6;A5YKK6-2;A5YKK6-3;A5YKK6-4	A5YKK6;A5YKK6-2;A5YKK6-3;A5YKK6-4	34;33;30;20	34;33;30;20	34;33;30;20	CCR4-NOT transcription complex subunit 1	CNOT1	467900000	41482000	44627000	381800000	3835300	340020	365790	3129500	53
A6H8Z2;A6H8Z2-3;A6H8Z2-2	A6H8Z2;A6H8Z2-3	7;4;3	7;4;3	7;4;3	Protein FAM221B	FAM221B	1358700000	35646000	12549000	1310500000	67937000	1782300	627440	65527000	22
A6NC86;A6NC86-2;A6NC86-4;A6NC86-3	A6NC86;A6NC86-2;A6NC86-4	8;8;4;2	8;8;4;2	8;8;4;2	phospholipase A2 inhibitor and Ly6/PLAUR domain-containing protein	PINLYP	750300000	114380000	30213000	605710000	107190000	16340000	4316200	86530000	39
A6NC98;A6NC98-4;A6NC98-2;A6NC98-3	A6NC98;A6NC98-4	20;12;6;2	20;12;6;2	2;2;2;0	Coiled-coil domain-containing protein 88B	CCDC88B	436260000	47596000	17126000	371540000	5522300	602480	216780	4703000	47
A6NC98-5	A6NC98-5	20	2	2	Coiled-coil domain-containing protein 88B	CCDC88B	16331000	2739100	449750	13142000	340240	57065	9369.8	273800	4
A6NCJ1	A6NCJ1	9	9	9	Uncharacterized protein C19orf71	C19orf71	5225800000	349580000	186150000	4690100000	435480000	29131000	15513000	390840000	85
A6NCM1	A6NCM1	29	28	28	IQ and AAA domain-containing protein 1-like	IQCA1L	934730000	30357000	7553500	896820000	22798000	740410	184230	21874000	60
A6NCN8	A6NCN8	7	7	7	Uncharacterized protein ENSP00000372125		241560000	6196000	0	235370000	17254000	442570	0	16812000	12
A6NDG6	A6NDG6	15	15	15	Phosphoglycolate phosphatase	PGP	14576000000	575050000	202060000	13799000000	809770000	31947000	11226000	766600000	184
A6NDK9;A6NC78	A6NDK9	18;1	1;0	1;0	Putative golgin subfamily A member 6C	GOLGA6C	16797000	0	3474200	13323000	579220	0	119800	459420	2
A6NDU8	A6NDU8	2	2	2	UPF0600 protein C5orf51	C5orf51	1987200	0	1987200	0	116890	0	116890	0	1
A6NE01	A6NE01	34	34	34	Protein FAM186A	FAM186A	889550000	22397000	940320	866220000	9669100	243450	10221	9415400	54
A6NE52;A6NE52-2	A6NE52;A6NE52-2	25;17	25;17	25;17	WD repeat-containing protein KIAA1875	KIAA1875	729790000	20080000	812960	708900000	9602500	264200	10697	9327600	38
A6NED2	A6NED2	2	2	2	RCC1 domain-containing protein 1	RCCD1	16932000	762830	406170	15763000	891170	40149	21377	829650	4
A6NEY3;A6NI86;H0YKK7;A6NEF3	A6NEY3;A6NI86;H0YKK7;A6NEF3	1;1;1;1	1;1;1;1	1;1;1;1	Putative golgin subfamily A member 6-like protein 3;Putative golgin subfamily A member 6-like protein 10;Putative golgin subfamily A member 6-like protein 19;Putative golgin subfamily A member 6-like protein 4	GOLGA6L3;GOLGA6L10;GOLGA6L19;GOLGA6L4	1051900	0	1051900	0	45735	0	45735	0	3
A6NEH6	A6NEH6	1	1	1	Transmembrane protein 247	TMEM247	13721000	0	409550	13311000	1143400	0	34129	1109300	2
A6NEK1	A6NEK1	15	15	15	Arrestin domain-containing protein 5	ARRDC5	6376300000	654860000	156290000	5565100000	318810000	32743000	7814500	278260000	91
A6NEN9	A6NEN9	5	5	5	Uncharacterized protein CXorf65	CXorf65	627590000	96518000	10332000	520740000	78448000	12065000	1291500	65092000	24
A6NES4	A6NES4	1	1	1	Maestro heat-like repeat-containing protein family member 2A	MROH2A	23501000	0	0	23501000	273270	0	0	273270	1	+
A6NF34	A6NF34	17	17	17	Anthrax toxin receptor-like	ANTXRL	4425000000	152220000	24279000	4248500000	152580000	5249000	837220	146500000	83
A6NF83	A6NF83	3	3	3	Nuclear transcriptional regulator 1-like protein	NUPR1L	105460000	22808000	0	82650000	26364000	5702000	0	20663000	7
A6NFA0	A6NFA0	13	13	13	Putative family with sequence similarity 205, member C protein	FAM205CP	17251000000	627720000	68547000	16555000000	1078200000	39232000	4284200	1034700000	140
A6NFE3	A6NFE3	4	4	4	EF-hand calcium-binding domain-containing protein 10	EFCAB10	210480000	15678000	15518000	179280000	35079000	2613000	2586300	29880000	12
A6NFH5	A6NFH5	2	2	2	Fatty acid-binding protein 12	FABP12	19081000	0	0	19081000	2385200	0	0	2385200	2
A6NFQ2-2;A6NFQ2;A6NFQ2-3	A6NFQ2-2;A6NFQ2;A6NFQ2-3	2;2;1	2;2;1	2;2;1	TRPM8 channel-associated factor 2	TCAF2	1770600	0	1770600	0	57116	0	57116	0	1
A6NFQ7	A6NFQ7	1	1	1	Divergent paired-related homeobox	DPRX	123440000	107850000	15592000	0	12344000	10785000	1559200	0	2	+
A6NFR6;A6NFR6-3	A6NFR6;A6NFR6-3	15;11	15;11	1;0	Putative uncharacterized protein C5orf60	C5orf60	9372300000	198020000	11056000	9163300000	720950000	15233000	850490	704870000	215
A6NFR6-4;A6NFR6-2	A6NFR6-4;A6NFR6-2	12;12	1;1	1;1	Putative uncharacterized protein C5orf60	C5orf60	22650000	0	0	22650000	2059100	0	0	2059100	1	+
A6NFU0	A6NFU0	10	10	10	Ig-like V-type domain-containing protein FAM187A	FAM187A	397800000	14256000	1296500	382250000	15300000	548320	49866	14702000	20
A6NFY7	A6NFY7	2	2	2	Succinate dehydrogenase assembly factor 1, mitochondrial	SDHAF1	27161000	0	0	27161000	5432100	0	0	5432100	2
A6NFZ4	A6NFZ4	6	6	6	Protein FAM24A	FAM24A	2119900000	339630000	7072200	1773200000	423970000	67927000	1414400	354630000	58
A6NGA9	A6NGA9	3	3	3	Transmembrane protein 202	TMEM202	76175000	3764000	0	72411000	6347900	313670	0	6034300	6
P0C7N4;A6NGB0	P0C7N4;A6NGB0	7;7	7;7	7;7	Transmembrane protein 191B;Transmembrane protein 191C	TMEM191B;TMEM191C	587230000	90878000	1506300	494850000	39149000	6058500	100420	32990000	30
A6NGH7	A6NGH7	4	4	4	Coiled-coil domain-containing protein 160	CCDC160	47292000	0	0	47292000	4299300	0	0	4299300	4
A6NGY3	A6NGY3	9	9	9	Uncharacterized protein C5orf52	C5orf52	496650000	41127000	2239700	453290000	62082000	5140900	279960	56661000	33
A6NHN6	A6NHN6	12	2	1	Nuclear pore complex-interacting protein family member B15	NPIPB15	366440000	23948000	0	342490000	17449000	1140400	0	16309000	9
A6NHQ2	A6NHQ2	2	2	1	rRNA/tRNA 2-O-methyltransferase fibrillarin-like protein 1	FBLL1	12113000	3951400	1905500	6255800	637510	207970	100290	329250	7
A6NHR9-2;A6NHR9;A6NHR9-3	A6NHR9-2;A6NHR9	16;16;5	16;16;5	16;16;5	Structural maintenance of chromosomes flexible hinge domain-containing protein 1	SMCHD1	25968000	4012000	12892000	9064300	247310	38209	122780	86326	16
P14598-2;P14598;A6NI72;A8MVU1	P14598-2;P14598;A6NI72;A8MVU1	4;4;4;3	4;4;4;3	4;4;4;3	Neutrophil cytosol factor 1;Putative neutrophil cytosol factor 1B;Putative neutrophil cytosol factor 1C	NCF1;NCF1B;NCF1C	7451000	0	7451000	0	465690	0	465690	0	5
A6NI87	A6NI87	7	7	7	Protein chibby homolog 3	CBY3	533280000	58435000	5562900	469290000	44440000	4869600	463580	39107000	24
A6NIH7	A6NIH7	5	5	5	Protein unc-119 homolog B	UNC119B	4530700	0	4530700	0	302050	0	302050	0	5
A6NIV6	A6NIV6	15	15	15	Leucine-rich repeat and IQ domain-containing protein 4	LRRIQ4	2287700000	79507000	31436000	2176800000	108940000	3786100	1497000	103660000	46
A6NIY4;Q495Y8-2;A6NHP3-2;Q8NFV5;Q495Y8;P0CI01;A6NHP3;Q495Y7	A6NIY4;Q495Y8-2;A6NHP3-2;Q8NFV5;Q495Y8;P0CI01;A6NHP3;Q495Y7	6;5;5;5;5;5;5;4	6;5;5;5;5;5;5;4	2;2;2;2;2;2;2;1	Putative speedy protein E5;Speedy protein E2;Speedy protein E2B;Speedy protein E1;Putative speedy protein E6;Putative speedy protein E7	SPDYE5;SPDYE2;SPDYE2B;SPDYE1;SPDYE6;SPDYE7P	278670000	4928100	0	273750000	16393000	289890	0	16103000	10
A6NJI9	A6NJI9	9	9	9	Leucine-rich repeat-containing protein 72	LRRC72	368360000	16702000	1391700	350270000	23023000	1043900	86984	21892000	20
A6NJV1	A6NJV1	10	10	10	UPF0573 protein C2orf70	C2orf70	8690700000	496450000	113750000	8080500000	1086300000	62056000	14219000	1010100000	105
A6NNM3;A6NJZ7	A6NNM3;A6NJZ7	30;30	30;30	1;1	RIMS-binding protein 3B;RIMS-binding protein 3C	RIMBP3B;RIMBP3C	640820000	46057000	12575000	582180000	8778300	630920	172260	7975100	62
A6NK58	A6NK58	12	12	12	Putative lipoyltransferase 2, mitochondrial	LIPT2	1041600000	118700000	42073000	880850000	104160000	11870000	4207300	88085000	67
Q01534-2;Q01534;P0CW01;P0CW00;P0CV98;A6NKD2;P0CV99	Q01534-2;Q01534;P0CW01;P0CW00;P0CV98;A6NKD2;P0CV99	1;1;1;1;1;1;1	1;1;1;1;1;1;1	1;1;1;1;1;1;1	Testis-specific Y-encoded protein 1;Testis-specific Y-encoded protein 10;Testis-specific Y-encoded protein 8;Testis-specific Y-encoded protein 3;Testis-specific Y-encoded protein 2;Testis-specific Y-encoded protein 4	TSPY1;TSPY10;TSPY8;TSPY3;TSPY2;TSPY4	1939300	0	1939300	0	193930	0	193930	0	1
P0DN87;P0DN86;P0DN86-2;A6NKQ9-2;Q6NT52;A6NKQ9	P0DN87;P0DN86;P0DN86-2;A6NKQ9-2;Q6NT52;A6NKQ9	1;1;1;1;1;1	1;1;1;1;1;1	1;1;1;1;1;1	Choriogonadotropin subunit beta variant 1;Choriogonadotropin subunit beta variant 2	CGB1;CGB2	7727400	0	0	7727400	772740	0	0	772740	1
A6NKT7	A6NKT7	42	2	0	RanBP2-like and GRIP domain-containing protein 3	RGPD3	99639000	11158000	0	88481000	1071400	119980	0	951410	5
A6NL82	A6NL82	5	4	4	Protein FAM183A	FAM183A	515610000	4568300	0	511040000	73659000	652620	0	73006000	11
A6NM11	A6NM11	42	42	1	Leucine-rich repeat-containing protein 37A2	LRRC37A2	88456000000	5038500000	856160000	82562000000	1638100000	93305000	15855000	1528900000	701
A6NML5	A6NML5	1	1	1	Transmembrane protein 212	TMEM212	18566000	18566000	0	0	3713200	3713200	0	0	4	+
A6NMS7	A6NMS7	42	1	1	Leucine-rich repeat-containing protein 37A	LRRC37A	3832200	0	3832200	0	73695	0	73695	0	1	+
A6NMY6	A6NMY6	19	1	1	Putative annexin A2-like protein	ANXA2P2	834390	0	834390	0	37927	0	37927	0	1	+
A6NN90	A6NN90	13	13	13	Uncharacterized protein C2orf81	C2orf81	1164700000	64092000	3168900	1097400000	40160000	2210100	109270	37841000	42
A6NNC1;Q3SYA9	A6NNC1	7;1	7;1	7;1	Putative POM121-like protein 1-like		211730000	1751400	0	209980000	6049300	50041	0	5999300	12
A6NNE9;A6NNE9-2	A6NNE9	7;1	7;1	7;1	E3 ubiquitin-protein ligase MARCH11	MARCH11	473250000	24640000	594810	448020000	22536000	1173300	28324	21334000	25
A6NNT2	A6NNT2	14	14	14	Uncharacterized protein C16orf96	C16orf96	293300000	10518000	1297200	281490000	6376200	228660	28199	6119300	20
A6NNV3;A6NJR5;P0DTA3;A6NKU9-2;A6NKU9	A6NNV3;A6NJR5;P0DTA3;A6NKU9-2;A6NKU9	6;5;3;3;3	2;1;1;1;1	2;1;1;1;1	Putative speedy protein E16;Putative speedy protein-like protein 3;Speedy protein E3	SPDYE16;SPDYE3	177270000	0	903090	176370000	11080000	0	56443	11023000	4
A6NNW6;A6NNW6-2	A6NNW6	14;5	14;5	6;3	Enolase-like protein ENO4	ENO4	664910000	45194000	18210000	601510000	24626000	1673900	674440	22278000	49
A6NNW6-4	A6NNW6-4	9	1	1	Enolase-like protein ENO4	ENO4	13536000	0	0	13536000	712410	0	0	712410	3
A6NNX1	A6NNX1	1	1	1	RIIa domain-containing protein 1	RIIAD1	26913000	0	2051200	24862000	5382600	0	410250	4972400	3
A6PVS8;A6PVS8-2;A6PVS8-3	A6PVS8;A6PVS8-2	16;10;5	16;10;5	16;10;5	Leucine-rich repeat and IQ domain-containing protein 3	LRRIQ3	1180500000	7545700	0	1172900000	45403000	290220	0	45113000	25
A6XGL0-2	A6XGL0-2	9	9	1			689630000	16158000	2650900	670820000	49259000	1154100	189350	47916000	35
A6ZKI3;Q9BWD3;Q17RB0	A6ZKI3;Q9BWD3	3;2;1	3;2;1	3;2;1	Protein FAM127A;Protein FAM127B	FAM127A;FAM127B	2754600	0	2754600	0	344330	0	344330	0	3
A7E2F4;A8MQT2-2;A8MQT2;A7E2F4-3	A7E2F4;A8MQT2-2;A8MQT2;A7E2F4-3	4;3;3;3	3;2;2;2	3;2;2;2	Golgin subfamily A member 8A;Golgin subfamily A member 8B	GOLGA8A;GOLGA8B	100020000	11802000	0	88220000	3334100	393390	0	2940700	4
A7E2U8	A7E2U8	16	16	16	UPF0602 protein C4orf47	C4orf47	7081900000	336010000	12494000	6733400000	337230000	16001000	594960	320640000	109
A7MBM2	A7MBM2	1	1	1	Protein dispatched homolog 2	DISP2	27812000	0	0	27812000	455930	0	0	455930	1	+
A8K2U0;A8K2U0-2	A8K2U0	12;5	12;5	12;5	Alpha-2-macroglobulin-like protein 1	A2ML1	71319000	12395000	14290000	44634000	1048800	182280	210150	656380	15
A8MPX8;A8MPX8-2;A8MPX8-3	A8MPX8;A8MPX8-2;A8MPX8-3	9;7;7	9;7;7	9;7;7	Protein phosphatase 2C-like domain-containing protein 1	PP2D1	119930000	0	441840	119490000	3747700	0	13808	3733900	12
A8MQ27-3;A8MQ27	A8MQ27-3;A8MQ27	1;1	1;1	1;1	E3 ubiquitin-protein ligase NEURL1B	NEURL1B	0	0	0	0	0	0	0	0	0	+
Q92617-5;Q92617-6;Q92617;A8MRT5;Q92617-2;Q92617-3;C9JG80;Q92617-4;A6NJU9;E5RHQ5	Q92617-5;Q92617-6;Q92617;A8MRT5;Q92617-2;Q92617-3;C9JG80;Q92617-4;A6NJU9;E5RHQ5	12;12;12;12;11;11;10;9;9;9	9;9;9;9;8;8;9;8;6;6	8;8;8;8;7;7;8;7;5;5	Nuclear pore complex-interacting protein family member B3;Nuclear pore complex-interacting protein family member B5;Nuclear pore complex-interacting protein family member B4;Putative NPIP-like protein LOC613037;Nuclear pore complex-interacting protein family member B11	NPIPB3;NPIPB5;NPIPB4;NPIPB11	82709000	11018000	0	71691000	1838000	244850	0	1593100	17
A8MSI8	A8MSI8	2	2	2	LYR motif-containing protein 9	LYRM9	150380000	2599600	0	147780000	30076000	519910	0	29556000	5
A8MT19	A8MT19	7	1	1	Putative rhophilin-2-like protein RHPN2P1	RHPN2P1	175280000	0	0	175280000	5155200	0	0	5155200	2	+
A8MTL0	A8MTL0	6	6	4	IQ domain-containing protein F5	IQCF5	5921200000	174460000	59140000	5687600000	657910000	19384000	6571100	631950000	44
A8MTZ7	A8MTZ7	5	5	5	Uncharacterized protein C12orf71	C12orf71	677430000	23588000	0	653840000	61584000	2144400	0	59440000	14
A8MV24	A8MV24	5	5	5	Uncharacterized protein C17orf98	C17orf98	1144700000	80061000	11039000	1053600000	127190000	8895600	1226600	117060000	35
A8MVS5	A8MVS5	3	3	3	Protein HIDE1	HIDE1	164580000	34534000	13372000	116680000	27431000	5755600	2228700	19446000	15
P62308;A8MWD9	P62308;A8MWD9	1;1	1;1	1;1	Small nuclear ribonucleoprotein G;Putative small nuclear ribonucleoprotein G-like protein 15	SNRPG;SNRPGP15	12790000	0	0	12790000	4263200	0	0	4263200	3
A8MXV4	A8MXV4	3	3	3	Nucleoside diphosphate-linked moiety X motif 19, mitochondrial	NUDT19	11701000	0	2688400	9012700	688300	0	158140	530160	4
A8MYP8;A8MYP8-2	A8MYP8	19;4	19;4	19;4	Outer dense fiber protein 3B	ODF3B	15343000000	1443500000	30080000	13870000000	902540000	84910000	1769400	815860000	203
A8MYU2	A8MYU2	25	25	25	Potassium channel subfamily U member 1	KCNU1	2178100000	114440000	12514000	2051100000	47350000	2487900	272050	44590000	75
A8MYV0	A8MYV0	31	31	31	Doublecortin domain-containing protein 2C	DCDC2C	22180000000	1485100000	34776000	20660000000	1056200000	70719000	1656000	983800000	196
A8MYZ5	A8MYZ5	3	3	3	IQ domain-containing protein F6	IQCF6	1030200000	53561000	19446000	957220000	171700000	8926800	3241000	159540000	35
A8MZ26	A8MZ26	6	6	6	EF-hand calcium-binding domain-containing protein 9	EFCAB9	334630000	2961300	1312300	330350000	30421000	269210	119300	30032000	11
A8MZ97	A8MZ97	8	8	8	Uncharacterized protein C2orf74	C2orf74	448110000	179010000	963590	268140000	44811000	17901000	96359	26814000	25
A8MZA4;Q8N9W4-2;Q8N9W4-1;Q8N9W4	A8MZA4	17;2;2;2	17;2;2;2	1;0;0;0	Putative golgin subfamily A member 6-like protein 6	GOLGA6L6	530840000	47199000	23523000	460120000	15167000	1348600	672080	13146000	35
B0I1T2;B0I1T2-4;B0I1T2-3;B0I1T2-2	B0I1T2	13;5;3;2	12;4;2;1	12;4;2;1	Unconventional myosin-Ig;Minor histocompatibility antigen HA-2	MYO1G	19239000	0	19239000	0	362990	0	362990	0	15
B1AJZ9;B1AJZ9-3;B1AJZ9-4	B1AJZ9;B1AJZ9-3;B1AJZ9-4	19;19;18	19;19;18	19;19;18	Forkhead-associated domain-containing protein 1	FHAD1	193020000	6344400	5805700	180870000	2297900	75529	69115	2153200	25
B1AK53;B1AK53-2	B1AK53	9;2	9;2	9;2	Espin	ESPN	172460000	5477300	42041000	124940000	6159300	195620	1501400	4462200	21
B1ANS9;B1ANS9-2	B1ANS9;B1ANS9-2	46;37	46;37	46;37	WD repeat-containing protein 64	WDR64	7083900000	284910000	51233000	6747700000	126500000	5087700	914870	120500000	175
B1APH4-2;B1APH4	B1APH4-2;B1APH4	1;1	1;1	1;1	Putative zinc finger protein 487	ZNF487	15968000	790340	0	15177000	1330600	65862	0	1264800	2
B2RC85;B2RC85-2	B2RC85	19;6	19;6	1;0	Radial spoke head 10 homolog B2	RSPH10B2	1809100000	68914000	20880000	1719400000	42073000	1602700	485590	39985000	64
B2RNN3	B2RNN3	1	1	1	Complement C1q and tumor necrosis factor-related protein 9B	C1QTNF9B	39384000	0	39384000	0	2188000	0	2188000	0	3
B2RTY4-2;B2RTY4;B2RTY4-4;B2RTY4-5;B2RTY4-3	B2RTY4-2;B2RTY4;B2RTY4-4;B2RTY4-5	3;3;3;2;1	3;3;3;2;1	3;3;3;2;1	Unconventional myosin-IXa	MYO9A	2241800	0	2241800	0	16364	0	16364	0	4
B2RUZ4	B2RUZ4	2	2	2	Small integral membrane protein 1	SMIM1	22289000	2569700	0	19719000	7429600	856580	0	6573000	2
B2RV13	B2RV13	12	12	12	Uncharacterized protein C17orf105	C17orf105	2667900000	141970000	16925000	2509000000	381130000	20282000	2417800	358440000	54
B3GLJ2	B3GLJ2	6	6	6	Prostate and testis expressed protein 3	PATE3	4069900000	449220000	158650000	3462000000	678320000	74870000	26442000	577010000	165
B3KS81	B3KS81	8	8	8	Serine/arginine repetitive matrix protein 5	SRRM5	249680000	6267400	0	243420000	12484000	313370	0	12171000	14
B4DYI2	B4DYI2	53	11	11	Spermatogenesis-associated protein 31C2	SPATA31C2	1736400000	132780000	0	1603600000	32762000	2505400	0	30256000	52
B7ZAQ6-2;B7ZAQ6-3;P0CG08;B7ZAQ6	B7ZAQ6-2;B7ZAQ6-3;P0CG08;B7ZAQ6	7;7;7;7	7;7;7;7	7;7;7;7	Golgi pH regulator A;Golgi pH regulator B	GPR89A;GPR89B	1503200000	45592000	36546000	1421100000	83512000	2532900	2030300	78949000	40
B7ZBB8	B7ZBB8	2	2	2	Protein phosphatase 1 regulatory subunit 3G	PPP1R3G	0	0	0	0	0	0	0	0	2
C4AMC7;Q6VEQ5;A8K0Z3;Q9NQA3;A8MWX3	C4AMC7;Q6VEQ5;A8K0Z3	3;3;2;1;1	3;3;2;1;1	3;3;2;1;1	Putative WAS protein family homolog 3;WAS protein family homolog 2;WAS protein family homolog 1	WASH3P;WASH2P;WASH1	45684000	0	1432100	44252000	2538000	0	79560	2458400	4
C9J069	C9J069	8	8	8	Uncharacterized protein C9orf172	C9orf172	172430000	0	0	172430000	3193200	0	0	3193200	10
C9J302	C9J302	2	2	2	Uncharacterized protein C4orf51	C4orf51	88574000	0	0	88574000	8052200	0	0	8052200	2
C9J3V5	C9J3V5	2	2	2	Testis-expressed sequence 22 protein	TEX22	15436000	0	0	15436000	1929500	0	0	1929500	2
C9J6K1	C9J6K1	5	5	5	Putative uncharacterized protein C19orf81	C19orf81	129350000	581590	517870	128250000	16168000	72698	64734	16031000	13
O43374-2;O43374;C9J798	O43374-2;O43374;C9J798	2;2;2	2;2;2	2;2;2	Ras GTPase-activating protein 4;Putative Ras GTPase-activating protein 4B	RASA4;RASA4B	2306900000	292510000	0	2014400000	49082000	6223700	0	42859000	12
C9JQI7;C9JQI7-2	C9JQI7;C9JQI7-2	8;6	8;6	8;6	Transmembrane protein 232	TMEM232	229020000	5323300	0	223690000	6543300	152090	0	6391200	15
D6REC4	D6REC4	13	13	13	Cilia- and flagella-associated protein 99	CFAP99	1260300000	69899000	0	1190400000	52512000	2912500	0	49599000	49
E7ETH6	E7ETH6	1	1	1	Zinc finger protein 587B	ZNF587B	0	0	0	0	0	0	0	0	1	+
Q13765;E9PAV3-2;E9PAV3;Q9BZK3	Q13765;E9PAV3-2;E9PAV3	4;4;4;1	4;4;4;1	4;4;4;1	Nascent polypeptide-associated complex subunit alpha;Nascent polypeptide-associated complex subunit alpha, muscle-specific form	NACA	1221900000	96033000	95458000	1030500000	203660000	16006000	15910000	171740000	38
E9PJ23	E9PJ23	17	17	3	Nuclear pore complex-interacting protein family member B6	NPIPB6	5292700000	583890000	11755000	4697100000	240580000	26540000	534330	213500000	98
P0DM63;E9PJI5;Q9UND3;E9PKD4	P0DM63;E9PJI5;Q9UND3;E9PKD4	7;7;5;5	6;6;4;4	1;1;1;1	Nuclear pore complex-interacting protein family member A8;Nuclear pore complex-interacting protein family member A7;Nuclear pore complex-interacting protein family member A1;Nuclear pore complex-interacting protein family member A5	NPIPA8;NPIPA7;NPIPA1;NPIPA5	289520000	1624400	0	287900000	19301000	108300	0	19193000	14
O75200;F8W1W9;E9PQR5	O75200;F8W1W9;E9PQR5	15;15;15	2;2;2	2;2;2	Nuclear pore complex-interacting protein family member B7;Nuclear pore complex-interacting protein family member B9;Nuclear pore complex-interacting protein family member B8	NPIPB7;NPIPB9;NPIPB8	262020000	3310200	0	258710000	14557000	183900	0	14373000	17
F5H4B4;F5H4B4-2	F5H4B4;F5H4B4-2	7;4	7;4	7;4	Protein FAM227A	FAM227A	151110000	7056300	0	144050000	6044400	282250	0	5762100	12
H0YM25	H0YM25	15	1	1	Golgin subfamily A member 6-like protein 22	GOLGA6L22	1072100	0	1072100	0	26804	0	26804	0	2
H3BNL1	H3BNL1	4	4	4	Uncharacterized protein C3orf84	C3orf84	91337000	0	0	91337000	8303300	0	0	8303300	5
H3BNL8	H3BNL8	3	3	3	Uncharacterized protein C6orf229	C6orf229	600530000	4377800	0	596160000	66726000	486430	0	66240000	9
H3BRN8	H3BRN8	7	7	7	Uncharacterized protein C15orf65	C15orf65	585770000	46495000	3684600	535590000	73221000	5811900	460570	66948000	20
H3BTG2-2;H3BTG2	H3BTG2-2;H3BTG2	6;4	6;4	6;4	Uncharacterized protein C1orf234	C1orf234	2825900000	186290000	19152000	2620400000	403700000	26613000	2736100	374350000	59
H7C350	H7C350	8	8	8		LOC388849	6658700000	554440000	96611000	6007600000	475620000	39603000	6900800	429120000	59
L0R6Q1	L0R6Q1	5	5	5		SLC35A4	284750000	13341000	667980	270740000	56950000	2668200	133600	54148000	9
O00116	O00116	17	17	17	Alkyldihydroxyacetonephosphate synthase, peroxisomal	AGPS	919810000	36053000	55521000	828230000	26280000	1030100	1586300	23664000	47
O00139-2;O00139-1;O00139-5;O00139;O00139-4	O00139-2;O00139-1;O00139-5;O00139;O00139-4	8;8;8;8;8	7;7;7;7;7	7;7;7;7;7	Kinesin-like protein KIF2A	KIF2A	137410000	875820	3226500	133310000	4294000	27369	100830	4165800	16
O00141-4;O00141;O00141-3;O00141-5;O00141-2	O00141-4;O00141;O00141-3;O00141-5;O00141-2	1;1;1;1;1	1;1;1;1;1	1;1;1;1;1	Serine/threonine-protein kinase Sgk1	SGK1	590300	590300	0	0	28109	28109	0	0	1	+
O00142-2;O00142;O00142-6;O00142-4;O00142-3;O00142-5	O00142-2;O00142;O00142-6;O00142-4;O00142-3;O00142-5	7;7;7;6;5;4	7;7;7;6;5;4	7;7;7;6;5;4	Thymidine kinase 2, mitochondrial	TK2	682400000	48436000	13624000	620340000	48743000	3459700	973120	44310000	29
O00148;O00148-2;O00148-3	O00148;O00148-2;O00148-3	16;12;10	16;12;10	7;6;5	ATP-dependent RNA helicase DDX39A	DDX39A	1036300000	28322000	93024000	914940000	54541000	1490600	4896000	48155000	72
O00154;O00154-6;O00154-7;O00154-5;Q6ZUV0	O00154;O00154-6;O00154-7;O00154-5	14;13;13;12;1	1;0;0;0;0	1;0;0;0;0	Cytosolic acyl coenzyme A thioester hydrolase	ACOT7	19529000	0	0	19529000	976430	0	0	976430	3
O00154-4;O00154-2;O00154-3	O00154-4;O00154-2;O00154-3	14;8;8	14;8;8	1;1;1	Cytosolic acyl coenzyme A thioester hydrolase	ACOT7	3136200000	204160000	57481000	2874600000	174230000	11342000	3193400	159700000	131
O00159-3;O00159;O00159-2	O00159-3;O00159;O00159-2	31;31;30	31;31;30	30;30;29	Unconventional myosin-Ic	MYO1C	874510000	18446000	116180000	739890000	15900000	335380	2112300	13453000	76
O00160	O00160	15	11	11	Unconventional myosin-If	MYO1F	28849000	0	28849000	0	506130	0	506130	0	12
O00161;O00161-2	O00161;O00161-2	9;7	9;7	9;7	Synaptosomal-associated protein 23	SNAP23	203430000	18602000	12529000	172300000	16953000	1550200	1044100	14359000	23
O00165-5;O00165;O00165-2;O00165-3;O00165-4;O00165-6	O00165-5;O00165;O00165-2;O00165-3	7;7;7;6;2;1	7;7;7;6;2;1	7;7;7;6;2;1	HCLS1-associated protein X-1	HAX1	115140000	19605000	2544300	92996000	7676300	1307000	169620	6199700	16
O00170	O00170	11	11	11	AH receptor-interacting protein	AIP	663370000	70507000	24610000	568250000	36854000	3917000	1367200	31569000	54
O00178	O00178	7	7	7	GTP-binding protein 1	GTPBP1	44060000	2591300	17035000	24434000	1468700	86378	567830	814480	11
O00182-3;O00182-2;O00182-6;O00182;O00182-5;O00182-4	O00182-3;O00182-2;O00182-6;O00182	3;3;3;3;1;1	3;3;3;3;1;1	3;3;3;3;1;1	Galectin-9	LGALS9	2385600	0	2385600	0	170400	0	170400	0	2
O00186	O00186	3	3	3	Syntaxin-binding protein 3	STXBP3	41799000	1120000	432460	40247000	1393300	37332	14415	1341600	8
O00189	O00189	14	14	14	AP-4 complex subunit mu-1	AP4M1	274730000	28798000	7963200	237970000	10175000	1066600	294930	8813800	24
O00194	O00194	5	4	4	Ras-related protein Rab-27B	RAB27B	55931000	1484600	10279000	44168000	4302400	114200	790670	3397500	8
O00203-3;O00203	O00203-3;O00203	15;15	15;15	12;12	AP-3 complex subunit beta-1	AP3B1	156380000	727480	34553000	121100000	2895900	13472	639860	2242600	26
O00204-2;O00204	O00204-2;O00204	13;13	13;13	13;13	Sulfotransferase family cytosolic 2B member 1	SULT2B1	260200000	0	185470000	74723000	12390000	0	8832100	3558200	29
O00214-2;O00214	O00214-2;O00214	11;10	11;10	11;10	Galectin-8	LGALS8	767530000	1490100	7085800	758950000	36549000	70959	337420	36141000	22
O00217	O00217	4	4	4	NADH dehydrogenase [ubiquinone] iron-sulfur protein 8, mitochondrial	NDUFS8	822720000	47979000	34756000	739990000	63286000	3690700	2673500	56922000	23
O00221	O00221	2	2	2	NF-kappa-B inhibitor epsilon	NFKBIE	1027400000	1026700000	702900	0	41097000	41068000	28116	0	3
O00231;O00231-2	O00231;O00231-2	30;30	30;30	30;30	26S proteasome non-ATPase regulatory subunit 11	PSMD11	14306000000	581670000	455450000	13269000000	529850000	21543000	16869000	491440000	222
O00232;O00232-2	O00232;O00232-2	24;22	24;22	24;22	26S proteasome non-ATPase regulatory subunit 12	PSMD12	9523000000	656200000	390150000	8476700000	380920000	26248000	15606000	339070000	226
O00233;O00233-2;O00233-3	O00233;O00233-2	10;8;3	10;8;3	10;8;3	26S proteasome non-ATPase regulatory subunit 9	PSMD9	1242800000	65690000	20935000	1156100000	103560000	5474100	1744500	96344000	32
O00244	O00244	1	1	1	Copper transport protein ATOX1	ATOX1	570410	0	570410	0	142600	0	142600	0	3
O00253	O00253	4	4	4	Agouti-related protein	AGRP	221430000	16052000	6569800	198800000	31632000	2293100	938540	28401000	14
O00258-2;O00258	O00258-2;O00258	4;4	4;4	4;4	Tail-anchored protein insertion receptor WRB	WRB	164340000	0	6820400	157520000	18260000	0	757820	17502000	8
O00264;O00264-2	O00264;O00264-2	12;9	11;9	11;9	Membrane-associated progesterone receptor component 1	PGRMC1	426440000	72757000	45598000	308080000	53305000	9094700	5699700	38510000	33
O00267-2;O00267	O00267-2;O00267	17;17	17;17	17;17	Transcription elongation factor SPT5	SUPT5H	175140000	22547000	9158400	143440000	3434200	442100	179580	2812500	33
O00273-2;O00273	O00273-2;O00273	5;5	5;5	5;5	DNA fragmentation factor subunit alpha	DFFA	250460000	29916000	11487000	209050000	17890000	2136800	820500	14932000	19
O00291-4;O00291;O00291-3	O00291-4;O00291;O00291-3	35;35;34	35;35;34	34;34;33	Huntingtin-interacting protein 1	HIP1	4778800000	312340000	195510000	4270900000	86887000	5678900	3554700	77653000	146
O75610;O00292;O00292-2	O75610;O00292;O00292-2	5;5;3	5;5;3	5;5;3	Left-right determination factor 1;Left-right determination factor 2	LEFTY1;LEFTY2	67645000	2938000	7286700	57420000	3560200	154630	383510	3022100	12
O00299	O00299	15	15	15	Chloride intracellular channel protein 1	CLIC1	1445700000	32435000	460420000	952820000	96378000	2162300	30695000	63522000	68
O00303	O00303	9	9	9	Eukaryotic translation initiation factor 3 subunit F	EIF3F	1091100000	64000000	71982000	955140000	72742000	4266600	4798800	63676000	52
O00308;O00308-3;O00308-2;O00308-4	O00308;O00308-3;O00308-2	3;2;2;1	2;1;1;1	2;1;1;1	NEDD4-like E3 ubiquitin-protein ligase WWP2	WWP2	20698000	0	0	20698000	449950	0	0	449950	3
O00329	O00329	2	2	2	Phosphatidylinositol 4,5-bisphosphate 3-kinase catalytic subunit delta isoform	PIK3CD	833980	0	833980	0	15444	0	15444	0	2
O00330-3;O00330;O00330-2	O00330-3;O00330	27;27;8	27;27;8	27;27;8	Pyruvate dehydrogenase protein X component, mitochondrial	PDHX	16655000000	762110000	282840000	15610000000	693960000	31755000	11785000	650420000	262
O00339-2;O00339;O00339-3;O00339-4	O00339-2;O00339;O00339-3;O00339-4	14;14;13;11	14;14;13;11	14;14;13;11	Matrilin-2	MATN2	2965000000	13415000	6789600	2944800000	70594000	319410	161660	70113000	27
O00391-2;O00391	O00391-2;O00391	23;23	23;23	23;23	Sulfhydryl oxidase 1	QSOX1	1895000000	125020000	54930000	1715100000	48591000	3205700	1408500	43977000	91
O00399	O00399	3	3	3	Dynactin subunit 6	DCTN6	292930000	31266000	27450000	234220000	41847000	4466500	3921400	33459000	14
O00400	O00400	7	7	7	Acetyl-coenzyme A transporter 1	SLC33A1	364050000	18177000	5081600	340800000	17336000	865560	241980	16228000	18
O00410;O00410-3;O00410-2;O60518	O00410;O00410-3;O00410-2	45;45;41;2	45;45;41;2	45;45;41;2	Importin-5	IPO5	20450000000	468220000	791950000	19190000000	365180000	8361000	14142000	342680000	393
O00418	O00418	3	3	3	Eukaryotic elongation factor 2 kinase	EEF2K	2502100	0	2502100	0	65845	0	65845	0	3
O00423;O00423-3	O00423;O00423-3	7;7	7;7	7;7	Echinoderm microtubule-associated protein-like 1	EML1	82136000	3134500	1839900	77162000	2053400	78363	45997	1929000	10
O00429-2;O00429;O00429-8;O00429-6;O00429-4;O00429-5;O00429-3;O00429-9;O00429-7	O00429-2;O00429;O00429-8;O00429-6;O00429-4;O00429-5;O00429-3;O00429-9;O00429-7	19;19;19;19;18;18;18;18;14	19;19;19;19;18;18;18;18;14	19;19;19;19;18;18;18;18;14	Dynamin-1-like protein	DNM1L	472390000	16373000	54864000	401150000	9447700	327450	1097300	8023000	40
O00442;O00442-2	O00442;O00442-2	7;6	7;6	7;6	RNA 3-terminal phosphate cyclase	RTCA	84477000	3718500	22736000	58022000	4446200	195710	1196700	3053800	15
O00443;O00443-2	O00443	10;1	10;1	10;1	Phosphatidylinositol 4-phosphate 3-kinase C2 domain-containing subunit alpha	PIK3C2A	31953000	0	8277000	23676000	339920	0	88054	251870	13
O00445;O00445-2	O00445;O00445-2	13;10	13;10	11;8	Synaptotagmin-5	SYT5	839890000	21253000	11742000	806890000	39995000	1012000	559120	38424000	33
O00462	O00462	13	12	12	Beta-mannosidase	MANBA	49889000	4282300	5988600	39619000	1247200	107060	149710	990460	16
O00468-6;O00468-3;O00468-7;O00468-5;O00468-4;O00468;O00468-2	O00468-6;O00468-3;O00468-7;O00468-5;O00468-4;O00468;O00468-2	51;50;50;49;49;49;47	51;50;50;49;49;49;47	51;50;50;49;49;49;47	Agrin;Agrin N-terminal 110 kDa subunit;Agrin C-terminal 110 kDa subunit;Agrin C-terminal 90 kDa fragment;Agrin C-terminal 22 kDa fragment	AGRN	2091400000	258790000	278820000	1553800000	23238000	2875500	3098000	17264000	187
O00471	O00471	18	18	18	Exocyst complex component 5	EXOC5	382000000	8939900	20454000	352610000	9317100	218050	498890	8600100	37
O00483	O00483	4	4	4	Cytochrome c oxidase subunit NDUFA4	NDUFA4	3290400000	289040000	6656800	2994700000	548410000	48174000	1109500	499120000	25
O00487	O00487	11	11	11	26S proteasome non-ATPase regulatory subunit 14	PSMD14	3970600000	255520000	150120000	3564900000	264700000	17035000	10008000	237660000	106
O00505	O00505	14	14	9	Importin subunit alpha-4	KPNA3	6082500000	303590000	131300000	5647600000	357790000	17858000	7723400	332210000	74
O00507;O00507-2	O00507;O00507-2	28;24	3;3	3;3	Probable ubiquitin carboxyl-terminal hydrolase FAF-Y	USP9Y	24134000	0	1431600	22703000	201120	0	11930	189190	2
O00519	O00519	22	22	22	Fatty-acid amide hydrolase 1	FAAH	13133000000	270510000	137170000	12726000000	571020000	11761000	5963800	553300000	198
O00534;O00534-4;O00534-3;O00534-2	O00534	6;2;2;2	6;2;2;2	6;2;2;2	von Willebrand factor A domain-containing protein 5A	VWA5A	6377200	0	2472700	3904500	163520	0	63402	100110	7
O00559;O00559-2	O00559;O00559-2	2;2	2;2	2;2	Receptor-binding cancer antigen expressed on SiSo cells	EBAG9	39006000	0	0	39006000	5572300	0	0	5572300	3
O00560-3;O00560	O00560-3;O00560	5;5	1;1	1;1	Syntenin-1	SDCBP	36233000	5433000	5111400	25689000	3294000	493900	464670	2335400	5
O00560-2	O00560-2	5	5	1	Syntenin-1	SDCBP	45195000	0	17661000	27535000	4108700	0	1605500	2503100	14
O00562-2;O00562	O00562-2;O00562	3;3	3;3	3;3	Membrane-associated phosphatidylinositol transfer protein 1	PITPNM1	1561700	0	1561700	0	26927	0	26927	0	3
O00567	O00567	4	4	4	Nucleolar protein 56	NOP56	3464000	0	3464000	0	111740	0	111740	0	4
O00571-2;O00571	O00571-2;O00571	25;25	3;3	3;3	ATP-dependent RNA helicase DDX3X	DDX3X	8832800	0	8832800	0	232440	0	232440	0	3
O00584;O00584-2	O00584	10;2	10;2	10;2	Ribonuclease T2	RNASET2	526240000	24385000	21588000	480260000	37588000	1741800	1542000	34304000	28
O00602;Q15485	O00602	4;1	4;1	4;1	Ficolin-1	FCN1	27252000	0	17492000	9760200	1603100	0	1028900	574130	6
O00622	O00622	6	6	6	Protein CYR61	CYR61	42281000	3270300	4571000	34439000	1626200	125780	175810	1324600	8
O00628-2;O00628	O00628-2;O00628	2;2	2;2	2;2	Peroxisomal targeting signal 2 receptor	PEX7	26364000	0	1170100	25194000	2028000	0	90005	1938000	2
O00629	O00629	12	7	7	Importin subunit alpha-3	KPNA4	725290000	96065000	21839000	607390000	45331000	6004000	1364900	37962000	25
O00635	O00635	5	5	5	E3 ubiquitin-protein ligase TRIM38	TRIM38	7271100	0	7271100	0	363560	0	363560	0	8
O00743;O00743-2;O00743-3	O00743;O00743-2;O00743-3	13;12;12	13;12;12	13;12;12	Serine/threonine-protein phosphatase 6 catalytic subunit;Serine/threonine-protein phosphatase 6 catalytic subunit, N-terminally processed	PPP6C	6881800000	173300000	188650000	6519800000	430110000	10832000	11790000	407490000	111
O00746;O00746-2	O00746;O00746-2	2;1	2;1	2;1	Nucleoside diphosphate kinase, mitochondrial	NME4	2264900	1813200	451710	0	188740	151100	37643	0	3
O00754-2;O00754	O00754-2;O00754	12;12	12;12	12;12	Lysosomal alpha-mannosidase;Lysosomal alpha-mannosidase A peptide;Lysosomal alpha-mannosidase B peptide;Lysosomal alpha-mannosidase C peptide;Lysosomal alpha-mannosidase D peptide;Lysosomal alpha-mannosidase E peptide	MAN2B1	284870000	10503000	6543100	267820000	5697400	210070	130860	5356400	28
O00757	O00757	3	1	1	Fructose-1,6-bisphosphatase isozyme 2	FBP2	20893000	0	8132400	12761000	1229000	0	478380	750630	3
O00763-3;O00763-2;O00763	O00763-3;O00763-2;O00763	19;19;19	11;11;11	11;11;11	Acetyl-CoA carboxylase 2;Biotin carboxylase	ACACB	89849000	5621800	2610400	81617000	788150	49314	22898	715940	16
O00764;O00764-3;O00764-2	O00764;O00764-3;O00764-2	12;10;10	12;10;10	12;10;10	Pyridoxal kinase	PDXK	703690000	38662000	118960000	546080000	50264000	2761600	8496800	39005000	40
O14494	O14494	6	6	2	Lipid phosphate phosphohydrolase 1	PPAP2A	217740000	0	87315000	130420000	21774000	0	8731500	13042000	11
O14520;A6NL99;O14520-2	O14520;A6NL99	8;5;1	8;5;1	8;5;1	Aquaporin-7;Putative aquaporin-7-like protein 3	AQP7;AQP7P3	12904000000	237050000	56609000	12610000000	1290400000	23705000	5660900	1261000000	88
O14521-2;O14521;O14521-4	O14521-2;O14521;O14521-4	2;2;1	2;2;1	2;2;1	Succinate dehydrogenase [ubiquinone] cytochrome b small subunit, mitochondrial	SDHD	1591200000	15940000	26385000	1548900000	397790000	3985000	6596300	387210000	39
O14530-2;O14530	O14530-2;O14530	6;6	6;6	6;6	Thioredoxin domain-containing protein 9	TXNDC9	335560000	4029600	4720000	326810000	30505000	366320	429090	29710000	15
O14531	O14531	3	3	3	Dihydropyrimidinase-related protein 4	DPYSL4	10479000	0	2289200	8190000	338040	0	73845	264190	2
O14548	O14548	6	6	6	Cytochrome c oxidase subunit 7A-related protein, mitochondrial	COX7A2L	374390000	19796000	2954100	351640000	53485000	2828000	422020	50235000	12
O14556	O14556	27	27	26	Glyceraldehyde-3-phosphate dehydrogenase, testis-specific	GAPDHS	307450000000	44256000000	4425200000	258770000000	17080000000	2458700000	245850000	14376000000	2573
O14561	O14561	5	5	5	Acyl carrier protein, mitochondrial	NDUFAB1	2263800000	198790000	19868000	2045200000	323410000	28398000	2838300	292170000	48
O14562	O14562	6	6	6	Ubiquitin domain-containing protein UBFD1	UBFD1	447120000	13361000	5727400	428030000	40647000	1214600	520670	38912000	15
O14569	O14569	1	1	1	Cytochrome b561 domain-containing protein 2	CYB561D2	112320000	23414000	9796700	79106000	28079000	5853400	2449200	19777000	11
O14579;O14579-3;O14579-2	O14579;O14579-3;O14579-2	8;7;7	8;7;7	8;7;7	Coatomer subunit epsilon	COPE	218190000	836010	19144000	198210000	14546000	55734	1276300	13214000	17
O14595	O14595	2	2	2	Carboxy-terminal domain RNA polymerase II polypeptide A small phosphatase 2	CTDSP2	65481000	2003000	382020	63096000	5456800	166910	31835	5258000	8
O14617-3;O14617-4;O14617-2;O14617;O14617-5	O14617-3;O14617-4;O14617-2;O14617;O14617-5	10;10;10;10;10	10;10;10;10;10	10;10;10;10;10	AP-3 complex subunit delta-1	AP3D1	67534000	0	18700000	48834000	1570600	0	434880	1135700	14
O14618	O14618	6	6	6	Copper chaperone for superoxide dismutase	CCS	529060000	27873000	31534000	469660000	40697000	2144100	2425700	36127000	22
O14638	O14638	8	8	8	Ectonucleotide pyrophosphatase/phosphodiesterase family member 3;Alkaline phosphodiesterase I;Nucleotide pyrophosphatase	ENPP3	146220000	10809000	4308300	131110000	3566400	263620	105080	3197700	14
O14645;O14645-2	O14645	22;9	22;9	22;9	Axonemal dynein light intermediate polypeptide 1	DNALI1	25125000000	2230900000	208490000	22685000000	1675000000	148730000	13899000	1512300000	332
O14653-3;O14653;O14653-2	O14653-3;O14653;O14653-2	2;2;2	2;2;2	2;2;2	Golgi SNAP receptor complex member 2	GOSR2	28338000	0	827660	27510000	3148600	0	91962	3056700	4
O14656;O14656-2	O14656	5;1	5;1	5;1	Torsin-1A	TOR1A	43692000	0	4602600	39090000	2570100	0	270740	2299400	9
O14657	O14657	6	6	6	Torsin-1B	TOR1B	259920000	26180000	6777700	226960000	15289000	1540000	398690	13351000	19
O14662-2;O14662-4;O14662-5;O14662;O14662-6;O14662-3	O14662-2;O14662-4;O14662-5;O14662;O14662-6	4;3;3;3;2;1	4;3;3;3;2;1	4;3;3;3;2;1	Syntaxin-16	STX16	26319000	0	12781000	13538000	1548200	0	751810	796350	5
O14672;O14672-2	O14672	9;3	9;3	9;3	Disintegrin and metalloproteinase domain-containing protein 10	ADAM10	38055000	1780800	20057000	16218000	928180	43435	489190	395550	11
O14681-3;O14681	O14681-3;O14681	4;4	4;4	4;4	Etoposide-induced protein 2.4 homolog	EI24	84207000	1423100	2413600	80370000	7655200	129370	219420	7306400	7
O14683	O14683	3	3	3	Tumor protein p53-inducible protein 11	TP53I11	1835700000	78731000	5625200	1751300000	305950000	13122000	937540	291890000	26
O14684	O14684	3	3	3	Prostaglandin E synthase	PTGES	75734000	11192000	24020000	40522000	10819000	1598900	3431400	5788900	8
O14715	O14715	55	2	2	RANBP2-like and GRIP domain-containing protein 8	RGPD8	3147600	3147600	0	0	34213	34213	0	0	2
O14727-5;O14727-4;O14727;O14727-3;O14727-2;O14727-6	O14727-5;O14727-4;O14727;O14727-3;O14727-2;O14727-6	13;13;13;12;12;9	13;13;13;12;12;9	13;13;13;12;12;9	Apoptotic protease-activating factor 1	APAF1	24750000	0	20538000	4213000	399200	0	331250	67951	14
O14732-2;O14732	O14732-2;O14732	2;2	2;2	2;2	Inositol monophosphatase 2	IMPA2	7865300	4576200	3289100	0	655440	381350	274090	0	3
O14734	O14734	10	10	10	Acyl-coenzyme A thioesterase 8	ACOT8	626240000	51352000	17241000	557640000	36837000	3020700	1014200	32802000	32
O14735-3;O14735	O14735-3;O14735	2;2	2;2	2;2	CDP-diacylglycerol--inositol 3-phosphatidyltransferase	CDIPT	38720000	2457500	2145600	34117000	6453300	409580	357600	5686100	11
O14737;O14737-2	O14737;O14737-2	9;7	9;7	9;7	Programmed cell death protein 5	PDCD5	1704000000	107780000	0	1596200000	170400000	10778000	0	159620000	37
O14744;O14744-5;O14744-2;O14744-3;O14744-4	O14744;O14744-5;O14744-2;O14744-3;O14744-4	24;22;22;20;16	24;22;22;20;16	24;22;22;20;16	Protein arginine N-methyltransferase 5;Protein arginine N-methyltransferase 5, N-terminally processed	PRMT5	7549300000	400500000	436410000	6712400000	235920000	12515000	13638000	209760000	171
O14745;O14745-2	O14745	11;5	11;5	11;5	Na(+)/H(+) exchange regulatory cofactor NHE-RF1	SLC9A3R1	125350000	15085000	9673500	100590000	5968900	718340	460640	4789900	19
O14772;O14772-2;Q59H18-3;Q59H18-4;Q59H18-1;O14772-3	O14772;O14772-2	6;4;2;2;2;2	6;4;2;2;2;2	6;4;2;2;2;2	Fucose-1-phosphate guanylyltransferase	FPGT	13714000	0	13714000	0	415560	0	415560	0	7
O14773;O14773-2	O14773;O14773-2	5;3	5;3	5;3	Tripeptidyl-peptidase 1	TPP1	41035000	3908200	12950000	24177000	1709800	162840	539580	1007400	9
O14776-2;O14776	O14776-2;O14776	2;2	2;2	2;2	Transcription elongation regulator 1	TCERG1	523470	0	523470	0	13087	0	13087	0	2
O14786;O14786-3;O14786-2	O14786;O14786-3;O14786-2	5;4;4	5;4;4	5;4;4	Neuropilin-1	NRP1	81093000	0	0	81093000	1977900	0	0	1977900	8
O14787-2;O14787	O14787-2;O14787	11;10	7;7	7;7	Transportin-2	TNPO2	415000000	0	8629300	406370000	10375000	0	215730	10159000	13
O14795;O14795-2	O14795;O14795-2	23;23	23;23	15;15	Protein unc-13 homolog B	UNC13B	73933000	2362800	30064000	41507000	859690	27474	349580	482630	27
O14818;O14818-4	O14818;O14818-4	14;8	9;5	5;5	Proteasome subunit alpha type-7	PSMA7	9849300000	711030000	182670000	8955600000	703520000	50788000	13048000	639690000	119
O14818-2	O14818-2	9	2	2	Proteasome subunit alpha type-7	PSMA7	41773000	0	8459600	33313000	3797500	0	769060	3028500	5
O14828;O14828-2	O14828;O14828-2	9;5	9;5	9;5	Secretory carrier-associated membrane protein 3	SCAMP3	553390000	51352000	7281200	494760000	55339000	5135200	728120	49476000	40
O14829;O14829-3;O14829-2;O14829-5;O14829-4	O14829;O14829-3;O14829-2;O14829-5	29;28;26;25;12	29;28;26;25;12	29;28;26;25;12	Serine/threonine-protein phosphatase with EF-hands 1	PPEF1	7808100000	567160000	326730000	6914200000	223090000	16205000	9335200	197550000	212
O14832;O14832-2	O14832;O14832-2	4;3	4;3	4;3	Phytanoyl-CoA dioxygenase, peroxisomal	PHYH	56758000	0	1024400	55734000	2987300	0	53917	2933400	5
O14841	O14841	44	44	44	5-oxoprolinase	OPLAH	8108700000	491770000	524570000	7092400000	152990000	9278700	9897500	133820000	253
O14862	O14862	5	5	5	Interferon-inducible protein AIM2	AIM2	76308000	924840	0	75383000	4239300	51380	0	4188000	10
O14867	O14867	18	18	18	Transcription regulator protein BACH1	BACH1	373040000	14731000	15771000	342540000	8881900	350740	375490	8155600	36
O14879	O14879	2	2	2	Interferon-induced protein with tetratricopeptide repeats 3	IFIT3	3102500	0	3102500	0	129270	0	129270	0	2
O14880	O14880	4	4	4	Microsomal glutathione S-transferase 3	MGST3	290690000	0	14159000	276530000	41527000	0	2022700	39504000	13
O14893-3;O14893-2;O14893	O14893-3;O14893-2;O14893	4;4;4	4;4;4	4;4;4	Gem-associated protein 2	GEMIN2	141760000	14219000	1976100	125570000	12888000	1292600	179650	11415000	10
O14896;O14896-2	O14896;O14896-2	7;4	7;4	7;4	Interferon regulatory factor 6	IRF6	24996000	0	24996000	0	1190300	0	1190300	0	12
O14908;O14908-2	O14908;O14908-2	4;2	4;2	4;2	PDZ domain-containing protein GIPC1	GIPC1	2868900	0	2868900	0	191260	0	191260	0	5
O14910;Q9HAP6;Q9HAP6-2	O14910	11;2;1	11;2;1	7;1;1	Protein lin-7 homolog A	LIN7A	2587400000	104710000	14917000	2467800000	215620000	8726200	1243100	205650000	54
O14920;O14920-4;O14920-2;O14920-3	O14920;O14920-4;O14920-2;O14920-3	7;6;6;4	7;6;6;4	7;6;6;4	Inhibitor of nuclear factor kappa-B kinase subunit beta	IKBKB	11696000	0	11696000	0	265820	0	265820	0	10
O14925;Q5SRD1	O14925;Q5SRD1	4;3	4;3	4;3	Mitochondrial import inner membrane translocase subunit Tim23;Putative mitochondrial import inner membrane translocase subunit Tim23B	TIMM23;TIMM23B	390030000	9488100	3047300	377490000	43336000	1054200	338590	41944000	14
O14949	O14949	5	5	5	Cytochrome b-c1 complex subunit 8	UQCRQ	9419900000	248870000	94779000	9076200000	1570000000	41478000	15797000	1512700000	57
P19105;O14950;P24844;P24844-2	P19105;O14950;P24844	5;5;3;2	5;5;3;2	5;5;3;2	Myosin regulatory light chain 12A;Myosin regulatory light chain 12B;Myosin regulatory light polypeptide 9	MYL12A;MYL12B;MYL9	316310000	7316300	128530000	180460000	35146000	812920	14281000	20052000	30
O14957	O14957	1	1	1	Cytochrome b-c1 complex subunit 10	UQCR11	74896000	0	0	74896000	37448000	0	0	37448000	1
O14964;O14964-2	O14964;O14964-2	12;11	12;11	12;11	Hepatocyte growth factor-regulated tyrosine kinase substrate	HGS	612130000	16541000	21830000	573760000	24485000	661660	873200	22950000	31
O14966;O14966-2	O14966	3;1	2;1	2;1	Ras-related protein Rab-7L1	RAB29	32328000	0	1631200	30696000	2694000	0	135940	2558000	4
O14967;O14967-2	O14967;O14967-2	21;13	21;13	21;13	Calmegin	CLGN	269940000	313480	62795000	206830000	7939400	9219.9	1846900	6083200	36
O14972-2;O14972	O14972-2;O14972	3;3	3;3	3;3	Down syndrome critical region protein 3	DSCR3	2979100	0	2979100	0	198610	0	198610	0	1
O14974-5;O14974-4;O14974-3;O14974;O14974-2	O14974-5;O14974-4;O14974-3;O14974;O14974-2	3;3;3;3;2	3;3;3;3;2	3;3;3;3;2	Protein phosphatase 1 regulatory subunit 12A	PPP1R12A	75858000	0	66710000	9147700	1685700	0	1482400	203280	3
O14975-2;O14975	O14975-2;O14975	15;15	15;15	15;15	Very long-chain acyl-CoA synthetase	SLC27A2	112820000	2443600	12195000	98184000	4178600	90502	451680	3636400	21
O14976;O14976-2	O14976;O14976-2	16;15	16;15	16;15	Cyclin-G-associated kinase	GAK	67130000	0	14948000	52182000	1137800	0	253350	884440	18
O14979-3;O14979-2;O14979	O14979-3;O14979-2;O14979	3;3;3	2;2;2	2;2;2	Heterogeneous nuclear ribonucleoprotein D-like	HNRNPDL	5465700	0	5465700	0	341610	0	341610	0	2
O14980	O14980	32	32	32	Exportin-1	XPO1	8472000000	405890000	271310000	7794800000	159850000	7658200	5119000	147070000	253
O14986-3;O14986;O14986-2	O14986-3;O14986;O14986-2	11;11;11	9;9;9	9;9;9	Phosphatidylinositol 4-phosphate 5-kinase type-1 beta	PIP5K1B	688050000	6926100	1872900	679250000	32764000	329810	89187	32345000	33
O14990	O14990	8	8	8	Putative type-1 protein phosphatase inhibitor 4	PPP1R2P9	332520000	3744200	2619400	326150000	36946000	416030	291050	36239000	20
O15013-7;O15013-4;O15013-5;O15013-6;O15013	O15013-7;O15013-4;O15013-5;O15013-6;O15013	4;4;4;4;4	4;4;4;4;4	4;4;4;4;4	Rho guanine nucleotide exchange factor 10	ARHGEF10	4389600	0	4389600	0	89584	0	89584	0	4
O15014-2;O15014	O15014-2;O15014	4;4	4;4	4;4	Zinc finger protein 609	ZNF609	51699000	0	0	51699000	5744400	0	0	5744400	5
O15016-2;O15016	O15016-2;O15016	7;7	7;7	7;7	Tripartite motif-containing protein 66	TRIM66	83450000	2375300	0	81075000	1604800	45679	0	1559100	11
O15018;O15018-2	O15018;O15018-2	4;3	4;3	4;3	PDZ domain-containing protein 2;Processed PDZ domain-containing protein 2	PDZD2	341070000	224980000	0	116080000	2385100	1573300	0	811780	5
O15020;O15020-2;P11277-3;P11277;P11277-2	O15020;O15020-2	18;17;2;2;2	14;13;0;0;0	14;13;0;0;0	Spectrin beta chain, non-erythrocytic 2	SPTBN2	1684800000	1661400000	6348000	17120000	13266000	13082000	49985	134810	17
O15027-2;O15027-4;O15027-3;O15027;O15027-5	O15027-2;O15027-4;O15027-3;O15027;O15027-5	3;3;3;3;3	3;3;3;3;3	3;3;3;3;3	Protein transport protein Sec16A	SEC16A	4194500	0	4194500	0	50536	0	50536	0	3
O15040-2;O15040	O15040-2;O15040	11;11	11;11	11;11	Tectonin beta-propeller repeat-containing protein 2	TECPR2	94117000	1336300	3025200	89756000	1680700	23863	54021	1602800	17
O15042-2;O15042	O15042-2;O15042	1;1	1;1	1;1	U2 snRNP-associated SURP motif-containing protein	U2SURP	52488000	0	0	52488000	1345800	0	0	1345800	2	+
O15056-3;O15056-2;O15056	O15056-3;O15056-2;O15056	9;9;9	9;9;9	9;9;9	Synaptojanin-2	SYNJ2	8242000	0	8242000	0	137370	0	137370	0	7
O15066;O15066-2	O15066	5;2	4;2	2;2	Kinesin-like protein KIF3B;Kinesin-like protein KIF3B, N-terminally processed	KIF3B	11867000	481770	2566800	8818300	289440	11751	62605	215080	6
O15067	O15067	6	6	6	Phosphoribosylformylglycinamidine synthase	PFAS	25787000	0	9375600	16411000	444600	0	161650	282960	10
O15084;O15084-4;O15084-1;O15084-2	O15084;O15084-4;O15084-1;O15084-2	33;31;31;22	33;31;31;22	29;27;27;18	Serine/threonine-protein phosphatase 6 regulatory ankyrin repeat subunit A	ANKRD28	3208600000	171560000	177910000	2859100000	89127000	4765500	4941800	79420000	132
O15111	O15111	13	13	13	Inhibitor of nuclear factor kappa-B kinase subunit alpha	CHUK	21274000	0	16487000	4787500	545500	0	422740	122760	15
O15117;O15117-2;O15117-3	O15117;O15117-2;O15117-3	2;2;2	2;2;2	2;2;2	FYN-binding protein	FYB	1242800	0	1242800	0	46029	0	46029	0	3
O15118;O15118-2	O15118;O15118-2	6;4	6;4	6;4	Niemann-Pick C1 protein	NPC1	48821000	1802300	7192800	39826000	1084900	40052	159840	885020	12
O15120;O15120-2	O15120;O15120-2	4;2	4;2	4;2	1-acyl-sn-glycerol-3-phosphate acyltransferase beta	AGPAT2	136480000	0	4638200	131840000	11373000	0	386510	10987000	7
O15126;O15126-2	O15126;O15126-2	5;3	5;3	5;3	Secretory carrier-associated membrane protein 1	SCAMP1	186930000	6634000	2301200	177990000	12462000	442270	153410	11866000	10
O15127	O15127	3	3	3	Secretory carrier-associated membrane protein 2	SCAMP2	1014800000	63699000	37708000	913420000	126850000	7962400	4713500	114180000	16
O15131	O15131	12	5	5	Importin subunit alpha-6	KPNA5	192150000	6152400	5382400	180620000	8354400	267490	234020	7852900	15
O15143	O15143	10	10	10	Actin-related protein 2/3 complex subunit 1B	ARPC1B	116530000	3660600	93939000	18927000	6473700	203370	5218900	1051500	18
O15144	O15144	15	15	15	Actin-related protein 2/3 complex subunit 2	ARPC2	1901100000	30215000	269330000	1601500000	95053000	1510700	13466000	80076000	84
O15145	O15145	6	6	6	Actin-related protein 2/3 complex subunit 3	ARPC3	506760000	6865500	77992000	421900000	50676000	686550	7799200	42190000	26
O15160-2;O15160	O15160-2;O15160	5;5	5;5	5;5	DNA-directed RNA polymerases I and III subunit RPAC1	POLR1C	9062200	0	4520400	4541800	566390	0	282530	283860	5
O15162-2;O15162	O15162-2;O15162	3;3	3;3	3;3	Phospholipid scramblase 1	PLSCR1	19676000	618310	19057000	0	1788700	56210	1732500	0	7
O15164-2;O15164	O15164-2;O15164	7;7	7;7	7;7	Transcription intermediary factor 1-alpha	TRIM24	193460000	496140	0	192970000	3454700	8859.6	0	3445800	13
O15173;O15173-2	O15173;O15173-2	12;12	12;12	11;11	Membrane-associated progesterone receptor component 2	PGRMC2	6734200000	494970000	142660000	6096600000	748240000	54997000	15852000	677400000	68
O15195-2;O15195	O15195-2;O15195	4;4	4;4	4;4	Villin-like protein	VILL	3974000	0	3974000	0	86391	0	86391	0	4
O15211;O15211-2	O15211;O15211-2	5;4	5;4	5;4	Ral guanine nucleotide dissociation stimulator-like 2	RGL2	4879300	0	4879300	0	147860	0	147860	0	3
O15212	O15212	2	2	2	Prefoldin subunit 6	PFDN6	22617000	0	6024800	16592000	2827100	0	753100	2074000	3
O15228;O15228-2	O15228;O15228-2	28;25	28;25	28;25	Dihydroxyacetone phosphate acyltransferase	GNPAT	4355800000	266520000	132170000	3957100000	111690000	6833900	3388900	101460000	136
O15230;Q16787-3;Q16787	O15230	69;1;1	69;1;1	61;0;0	Laminin subunit alpha-5	LAMA5	842250000	69335000	168340000	604570000	4679200	385200	935250	3358700	149
O15231-9;O15231-2;O15231-5;O15231-4;O15231-7;O15231;O15231-3;O15231-8;O15231-6	O15231-9;O15231-2;O15231-5;O15231-4;O15231-7;O15231;O15231-3;O15231-8;O15231-6	2;2;2;2;2;2;2;2;2	2;2;2;2;2;2;2;2;2	2;2;2;2;2;2;2;2;2	Zinc finger protein 185	ZNF185	37894000	2167200	3082500	32644000	2706700	154800	220180	2331700	7
O15254;O15254-2	O15254;O15254-2	2;1	2;1	2;1	Peroxisomal acyl-coenzyme A oxidase 3	ACOX3	2902700	0	2902700	0	69111	0	69111	0	2
O15258	O15258	7	7	7	Protein RER1	RER1	1524300000	35584000	57637000	1431100000	190540000	4448000	7204600	178880000	38
O15260;O15260-2;O15260-3	O15260;O15260-2;O15260-3	4;3;2	4;3;2	4;3;2	Surfeit locus protein 4	SURF4	489640000	1249200	16968000	471420000	44512000	113570	1542500	42856000	25
O15264;O15264-2	O15264	7;3	7;3	6;2	Mitogen-activated protein kinase 13	MAPK13	124910000	4406300	6788200	113720000	5948200	209820	323250	5415200	15
O15269;O15269-2	O15269	5;1	5;1	5;1	Serine palmitoyltransferase 1	SPTLC1	5664200	0	5664200	0	269720	0	269720	0	4
O15270	O15270	2	2	2	Serine palmitoyltransferase 2	SPTLC2	1564200	0	1564200	0	46006	0	46006	0	2
O15294-3;O15294;O15294-2;O15294-4	O15294-3;O15294;O15294-2;O15294-4	11;11;9;7	11;11;9;7	11;11;9;7	UDP-N-acetylglucosamine--peptide N-acetylglucosaminyltransferase 110 kDa subunit	OGT	8671300	0	8671300	0	176960	0	176960	0	10
O15296;O15296-4;O15296-3;O15296-2	O15296;O15296-4;O15296-3;O15296-2	19;17;16;15	19;17;16;15	18;16;16;14	Arachidonate 15-lipoxygenase B	ALOX15B	498570000	6904800	285630000	206040000	14664000	203080	8400800	6059900	60
O15305;O15305-2	O15305	13;5	13;5	12;5	Phosphomannomutase 2	PMM2	884500000	31398000	31773000	821320000	55281000	1962300	1985800	51333000	42
O15321-2;O15321	O15321-2;O15321	5;5	5;5	5;5	Transmembrane 9 superfamily member 1	TM9SF1	15082000	0	4186100	10896000	655740	0	182000	473730	7
O15327;O15327-2	O15327	12;2	12;2	12;2	Type II inositol 3,4-bisphosphate 4-phosphatase	INPP4B	58201000	0	12264000	45937000	1187800	0	250280	937490	17
O15344	O15344	1	1	1	E3 ubiquitin-protein ligase Midline-1	MID1	463480	0	463480	0	15982	0	15982	0	1
O15355	O15355	19	19	19	Protein phosphatase 1G	PPM1G	1794400000	297660000	39189000	1457600000	71777000	11906000	1567600	58303000	72
O15371-2;O15371-3;O15371	O15371-2;O15371-3;O15371	15;15;15	15;15;15	15;15;15	Eukaryotic translation initiation factor 3 subunit D	EIF3D	712170000	53397000	65597000	593170000	29674000	2224900	2733200	24716000	47
O15372	O15372	12	12	12	Eukaryotic translation initiation factor 3 subunit H	EIF3H	608080000	47531000	47674000	512880000	30404000	2376500	2383700	25644000	42
O15382;O15382-2	O15382;O15382-2	13;11	13;11	13;11	Branched-chain-amino-acid aminotransferase, mitochondrial	BCAT2	2084200000	12449000	24646000	2047100000	109690000	655230	1297200	107740000	49
O15393;O15393-2	O15393;O15393-2	10;10	10;10	10;10	Transmembrane protease serine 2;Transmembrane protease serine 2 non-catalytic chain;Transmembrane protease serine 2 catalytic chain	TMPRSS2	404770000	14365000	70307000	320100000	21304000	756040	3700400	16848000	22
O15397;O15397-2	O15397;O15397-2	9;7	8;6	8;6	Importin-8	IPO8	50565000	0	5937000	44628000	1031900	0	121160	910780	12
O15400-2;O15400	O15400-2;O15400	7;7	7;7	7;7	Syntaxin-7	STX7	163090000	25125000	3616100	134350000	16309000	2512500	361610	13435000	16
O15427	O15427	3	3	3	Monocarboxylate transporter 4	SLC16A3	4271000	0	4271000	0	237280	0	237280	0	1
O15484	O15484	11	11	11	Calpain-5	CAPN5	43786000	0	7159700	36626000	1287800	0	210580	1077200	13
O15498;O15498-2	O15498;O15498-2	12;8	12;8	12;8	Synaptobrevin homolog YKT6	YKT6	1514100000	145300000	44721000	1324100000	108150000	10378000	3194400	94576000	65
O15504;O15504-3;O15504-2	O15504;O15504-3;O15504-2	4;2;2	4;2;2	4;2;2	Nucleoporin-like protein 2	NUPL2	22158000	1403800	0	20754000	1166200	73885	0	1092300	5
O15511;O15511-2	O15511;O15511-2	6;5	6;5	5;4	Actin-related protein 2/3 complex subunit 5	ARPC5	273060000	20894000	48001000	204160000	27306000	2089400	4800100	20416000	14
O15523;O15523-3	O15523	28;11	1;1	1;1	ATP-dependent RNA helicase DDX3Y	DDX3Y	32013000	0	0	32013000	780800	0	0	780800	3
O15523-2	O15523-2	29	29	2	ATP-dependent RNA helicase DDX3Y	DDX3Y	2455000000	113650000	105230000	2236100000	61374000	2841200	2630900	55902000	101
O15524	O15524	4	4	4	Suppressor of cytokine signaling 1	SOCS1	47936000	0	0	47936000	3195700	0	0	3195700	4
O15530-2;O15530-3;O15530;Q6A1A2;O15530-4;O15530-5	O15530-2;O15530-3;O15530;Q6A1A2;O15530-4;O15530-5	10;10;10;7;7;7	10;10;10;7;7;7	10;10;10;7;7;7	3-phosphoinositide-dependent protein kinase 1;Putative 3-phosphoinositide-dependent protein kinase 2	PDPK1;PDPK2P	67200000	0	21795000	45405000	2800000	0	908120	1891900	14
O15533-2;O15533;O15533-3;O15533-4	O15533-2;O15533;O15533-3;O15533-4	5;5;5;3	5;5;5;3	5;5;5;3	Tapasin	TAPBP	50937000	0	11753000	39184000	3395800	0	783520	2612200	8
O15551;O14493;O95484;P56747	O15551;O14493;O95484;P56747	2;1;1;1	2;1;1;1	2;1;1;1	Claudin-3;Claudin-4;Claudin-9;Claudin-6	CLDN3;CLDN4;CLDN9;CLDN6	1807000	0	1807000	0	258140	0	258140	0	1
O15553-1;O15553;O15553-3	O15553-1;O15553;O15553-3	3;3;2	3;3;2	3;3;2	Pyrin	MEFV	1828500	0	1828500	0	65304	0	65304	0	3
O43143	O43143	11	11	11	Pre-mRNA-splicing factor ATP-dependent RNA helicase DHX15	DHX15	19168000	0	19168000	0	491480	0	491480	0	18
O43149;O43149-3;O43149-2	O43149	17;6;2	17;6;2	17;6;2	Zinc finger ZZ-type and EF-hand domain-containing protein 1	ZZEF1	59577000	0	17896000	41681000	444600	0	133550	311050	19
O43150-2;O43150	O43150-2;O43150	6;6	6;6	5;5	Arf-GAP with SH3 domain, ANK repeat and PH domain-containing protein 2	ASAP2	129070000	1646200	2934400	124490000	2689100	34295	61133	2593600	9
O43156	O43156	2	2	2	TELO2-interacting protein 1 homolog	TTI1	3831000	1266300	2564700	0	76620	25325	51295	0	5
O43159	O43159	1	1	1	Ribosomal RNA-processing protein 8	RRP8	103620000	5451700	0	98167000	4144700	218070	0	3926700	7
O43169	O43169	4	4	4	Cytochrome b5 type B	CYB5B	658390000	18550000	22165000	617670000	109730000	3091600	3694200	102950000	11
O43172-2;O43172	O43172-2;O43172	3;3	3;3	3;3	U4/U6 small nuclear ribonucleoprotein Prp4	PRPF4	724280	0	724280	0	24143	0	24143	0	4
O43173	O43173	4	4	4	Sia-alpha-2,3-Gal-beta-1,4-GlcNAc-R:alpha 2,8-sialyltransferase	ST8SIA3	26122000	0	0	26122000	1187400	0	0	1187400	5
O43175	O43175	20	20	20	D-3-phosphoglycerate dehydrogenase	PHGDH	2790000000	121590000	752190000	1916200000	116250000	5066400	31341000	79842000	94
O43181	O43181	4	4	4	NADH dehydrogenase [ubiquinone] iron-sulfur protein 4, mitochondrial	NDUFS4	965930000	45728000	36024000	884180000	107330000	5080900	4002700	98242000	22
O43182-4;O43182;O43182-5;O43182-3;O43182-2	O43182-4;O43182;O43182-5;O43182-3;O43182-2	8;8;7;7;7	8;8;7;7;7	8;8;7;7;7	Rho GTPase-activating protein 6	ARHGAP6	33857000	1026500	17739000	15092000	868130	26321	454840	386970	12
O43236-2;O43236-3;O43236;O43236-4;O43236-5;O43236-6	O43236-2;O43236-3;O43236;O43236-4;O43236-5;O43236-6	24;24;24;24;16;13	24;24;24;24;16;13	24;24;24;24;16;13	Septin-4	2004-09-01	11721000000	541650000	20714000	11159000000	404190000	18678000	714260	384800000	216
O43237;O43237-2	O43237;O43237-2	6;5	5;5	5;5	Cytoplasmic dynein 1 light intermediate chain 2	DYNC1LI2	30768000	0	8883200	21885000	1183400	0	341660	841710	7
O43242;O43242-2	O43242;O43242-2	39;25	39;25	39;25	26S proteasome non-ATPase regulatory subunit 3	PSMD3	16809000000	1367900000	796500000	14644000000	494380000	40233000	23427000	430720000	351
O43247;O43247-2	O43247;O43247-2	17;10	17;10	17;10	Testis-expressed sequence 33 protein	TEX33	3732500000	398460000	3959100	3330100000	219560000	23439000	232890	195890000	77
O43252;O95340;O95340-2	O43252;O95340;O95340-2	2;1;1	2;1;1	2;1;1	Bifunctional 3-phosphoadenosine 5-phosphosulfate synthase 1;Sulfate adenylyltransferase;Adenylyl-sulfate kinase;Bifunctional 3-phosphoadenosine 5-phosphosulfate synthase 2;Sulfate adenylyltransferase;Adenylyl-sulfate kinase	PAPSS1;PAPSS2	2810600	0	539940	2270700	85171	0	16362	68809	2
O43264;O43264-2	O43264;O43264-2	18;12	18;12	18;12	Centromere/kinetochore protein zw10 homolog	ZW10	616470000	20458000	12005000	584000000	15036000	498980	292800	14244000	42
O43278-2;O43278	O43278-2;O43278	5;5	5;5	5;5	Kunitz-type protease inhibitor 1	SPINT1	8249900	0	8249900	0	375000	0	375000	0	4
O43281-3;O43281-2;O43281	O43281-3;O43281-2;O43281	2;2;2	2;2;2	2;2;2	Embryonal Fyn-associated substrate	EFS	5408600	0	2570700	2837900	284660	0	135300	149370	3
O43291;O43291-2	O43291;O43291-2	5;3	5;3	5;3	Kunitz-type protease inhibitor 2	SPINT2	393560000	1462800	5679600	386420000	30274000	112520	436890	29725000	12
O43292-2;O43292	O43292-2;O43292	6;6	6;6	6;6	Glycosylphosphatidylinositol anchor attachment 1 protein	GPAA1	35283000	1885500	6232900	27164000	2075400	110910	366640	1597900	6
O43298	O43298	9	9	9	Zinc finger and BTB domain-containing protein 43	ZBTB43	1269100000	42142000	13071000	1213800000	57684000	1915600	594140	55175000	43
O43314-2;O43314	O43314-2;O43314	14;14	14;14	13;13	Inositol hexakisphosphate and diphosphoinositol-pentakisphosphate kinase 2	PPIP5K2	151320000	0	5815900	145510000	2522000	0	96932	2425100	19
O43318-4;O43318-3;O43318-2;O43318	O43318-4;O43318-3;O43318-2;O43318	4;4;4;4	4;4;4;4	4;4;4;4	Mitogen-activated protein kinase kinase kinase 7	MAP3K7	5662400	0	2705600	2956800	246190	0	117630	128560	4
O43323	O43323	8	8	8	Desert hedgehog protein;Desert hedgehog protein N-product;Desert hedgehog protein C-product	DHH	120120000	22612000	9362500	88149000	5720200	1076800	445830	4197600	15
O43324;O43324-2	O43324;O43324-2	8;6	8;6	8;6	Eukaryotic translation elongation factor 1 epsilon-1	EEF1E1	975270000	96390000	99021000	779860000	81272000	8032500	8251800	64988000	34
O43325	O43325	7	7	7	LYR motif-containing protein 1	LYRM1	704090000	60166000	18075000	625850000	100580000	8595100	2582200	89407000	21
O43353-2;O43353	O43353-2;O43353	3;3	2;2	2;2	Receptor-interacting serine/threonine-protein kinase 2	RIPK2	6130300	0	590010	5540300	266540	0	25653	240880	2
O43379;O43379-4;O43379-2;O43379-3	O43379;O43379-4	21;21;9;8	21;21;9;8	21;21;9;8	WD repeat-containing protein 62	WDR62	92049000	12723000	26083000	53243000	1243900	171940	352480	719490	29
O43390;O43390-4;O43390-3;O43390-2	O43390;O43390-4;O43390-3;O43390-2	7;6;6;6	7;6;6;6	5;4;5;4	Heterogeneous nuclear ribonucleoprotein R	HNRNPR	37522000	1191700	14147000	22183000	1103600	35050	416080	652450	9
O43396	O43396	15	15	15	Thioredoxin-like protein 1	TXNL1	2701300000	111160000	210360000	2379700000	180080000	7410800	14024000	158650000	95
O43399;O43399-5;O43399-7;O43399-6;O43399-2;O43399-4;O43399-3	O43399;O43399-5;O43399-7;O43399-6;O43399-2;O43399-4;O43399-3	4;4;4;3;3;3;3	4;4;4;3;3;3;3	4;4;4;3;3;3;3	Tumor protein D54	TPD52L2	45358000	0	2360000	42998000	3779800	0	196660	3583100	7
O43402;O43402-2	O43402	3;1	3;1	3;1	ER membrane protein complex subunit 8	EMC8	105130000	6405000	0	98727000	9557400	582270	0	8975200	29
O43414-3;O43414-2;O43414	O43414-3;O43414-2;O43414	5;5;5	5;5;5	5;5;5	ERI1 exoribonuclease 3	ERI3	241370000	12755000	1615100	227000000	24137000	1275500	161510	22700000	8
O43426;O43426-4;O43426-2;O43426-5	O43426;O43426-4;O43426-2	21;20;20;10	21;20;20;10	21;20;20;10	Synaptojanin-1	SYNJ1	240070000	12476000	10220000	217380000	2759500	143400	117470	2498600	30
O43427-2;O43427	O43427-2;O43427	11;11	11;11	11;11	Acidic fibroblast growth factor intracellular-binding protein	FIBP	428640000	1984000	5327100	421320000	21432000	99201	266360	21066000	24
O43432;O43432-3;O43432-4;O43432-2	O43432;O43432-3;O43432-4	29;28;25;5	29;28;25;5	25;24;21;5	Eukaryotic translation initiation factor 4 gamma 3	EIF4G3	363130000	25823000	68618000	268690000	4323000	307420	816880	3198700	53
O43435-3;O43435-2;O43435;O75333	O43435-3;O43435-2;O43435	16;8;8;2	16;8;8;2	16;8;8;2	T-box transcription factor TBX1	TBX1	1041100000	32852000	3799900	1004500000	41645000	1314100	152000	40179000	45
O43439-2;O43439-5;O43439;O43439-4	O43439-2;O43439-5;O43439;O43439-4	2;2;2;2	1;1;1;1	1;1;1;1	Protein CBFA2T2	CBFA2T2	1968400	1968400	0	0	57895	57895	0	0	1	+
O43447;O43447-2	O43447;O43447-2	3;2	3;2	3;2	Peptidyl-prolyl cis-trans isomerase H	PPIH	1874000	0	1874000	0	170370	0	170370	0	3
O43451;Q2M2H8	O43451	23;2	23;2	23;2	Maltase-glucoamylase, intestinal;Maltase;Glucoamylase	MGAM	254780000	10044000	61487000	183250000	3397000	133920	819830	2443300	40
O43464;O43464-3;O43464-2;O43464-4;P83110-2;P83110	O43464;O43464-3;O43464-2	10;8;6;4;1;1	10;8;6;4;1;1	10;8;6;4;1;1	Serine protease HTRA2, mitochondrial	HTRA2	1188800000	67985000	37081000	1083700000	51688000	2955900	1612200	47119000	45
O43488	O43488	9	9	6	Aflatoxin B1 aldehyde reductase member 2	AKR7A2	2166800000	52859000	100160000	2013800000	144450000	3523900	6677100	134250000	61
O43490-5;O43490-3;O43490-4;O43490-6;O43490-7;O43490-2;O43490	O43490-5;O43490-3;O43490-4;O43490-6;O43490-7;O43490-2;O43490	8;8;8;8;8;8;8	8;8;8;8;8;8;8	8;8;8;8;8;8;8	Prominin-1	PROM1	96916000	8425000	2680400	85811000	2619400	227700	72444	2319200	13
O43493;O43493-5;O43493-3;O43493-7;O43493-4;O43493-6	O43493;O43493-5;O43493-3;O43493-7;O43493-4	7;7;7;7;5;3	7;7;7;7;5;3	7;7;7;7;5;3	Trans-Golgi network integral membrane protein 2	TGOLN2	81673000	3020800	657900	77994000	3551000	131340	28604	3391000	9
O43504	O43504	1	1	1	Ragulator complex protein LAMTOR5	LAMTOR5	1130100	0	1130100	0	226020	0	226020	0	1
O43520	O43520	8	6	6	Phospholipid-transporting ATPase IC	ATP8B1	4630200	0	4630200	0	94495	0	94495	0	6
O43548;O43548-2	O43548;O43548-2	5;4	4;3	4;3	Protein-glutamine gamma-glutamyltransferase 5	TGM5	632850000	271060000	45264000	316520000	19177000	8214100	1371600	9591700	7
O43572	O43572	3	3	3	A-kinase anchor protein 10, mitochondrial	AKAP10	11227000	0	734920	10492000	350840	0	22966	327870	3
O43581;O43581-6;O43581-2;O43581-5;O43581-4;O43581-3	O43581;O43581-6;O43581-2;O43581-5;O43581-4;O43581-3	3;3;3;3;3;3	3;3;3;3;3;3	3;3;3;3;3;3	Synaptotagmin-7	SYT7	9743600	0	9743600	0	512820	0	512820	0	3
O43583	O43583	3	3	3	Density-regulated protein	DENR	24348000	5443400	905240	17999000	2705300	604820	100580	1999900	7
O43586-2;O43586	O43586-2;O43586	2;2	2;2	2;2	Proline-serine-threonine phosphatase-interacting protein 1	PSTPIP1	450560	0	450560	0	19590	0	19590	0	1
O43592	O43592	26	26	26	Exportin-T	XPOT	1414200000	71327000	112600000	1230300000	31426000	1585000	2502100	27339000	97
O43598;O43598-2	O43598;O43598-2	3;2	3;2	3;2	2-deoxynucleoside 5-phosphate N-hydrolase 1	DNPH1	21643000	0	1565100	20078000	2705400	0	195640	2509800	4
O43615	O43615	16	16	16	Mitochondrial import inner membrane translocase subunit TIM44	TIMM44	1232900000	63126000	17563000	1152200000	42515000	2176800	605630	39733000	57
O43617;O43617-2	O43617;O43617-2	11;9	11;9	11;9	Trafficking protein particle complex subunit 3	TRAPPC3	2106000000	128770000	52091000	1925100000	233990000	14308000	5787900	213900000	71
O43633	O43633	5	5	5	Charged multivesicular body protein 2a	CHMP2A	429570000	1509800	15203000	412860000	47730000	167760	1689200	45873000	12
O43639	O43639	2	2	2	Cytoplasmic protein NCK2	NCK2	2793200	0	2793200	0	121440	0	121440	0	3
O43653	O43653	2	2	2	Prostate stem cell antigen	PSCA	65310000	0	25925000	39385000	16327000	0	6481200	9846300	5
O43657	O43657	3	3	3	Tetraspanin-6	TSPAN6	3365700	0	3365700	0	280470	0	280470	0	3
O43660-2;O43660	O43660-2;O43660	2;2	2;2	2;2	Pleiotropic regulator 1	PLRG1	1359200	0	1359200	0	43844	0	43844	0	2
O43670-2;O43670;O43670-4;O43670-3	O43670-2;O43670;O43670-4	3;3;3;1	3;3;3;1	3;3;3;1	BUB3-interacting and GLEBS motif-containing protein ZNF207	ZNF207	124090000	0	4244300	119850000	8863900	0	303160	8560700	5
O43674-2;O43674	O43674-2;O43674	5;5	5;5	5;5	NADH dehydrogenase [ubiquinone] 1 beta subcomplex subunit 5, mitochondrial	NDUFB5	343840000	8172100	20499000	315170000	42980000	1021500	2562300	39396000	29
O43676	O43676	4	4	4	NADH dehydrogenase [ubiquinone] 1 beta subcomplex subunit 3	NDUFB3	1183000000	111150000	32345000	1039500000	197160000	18526000	5390900	173240000	30
O43677	O43677	2	2	2	NADH dehydrogenase [ubiquinone] 1 subunit C1, mitochondrial	NDUFC1	28460000	0	0	28460000	7115000	0	0	7115000	3
O43678;O43678-2	O43678	5;2	5;2	5;2	NADH dehydrogenase [ubiquinone] 1 alpha subcomplex subunit 2	NDUFA2	1834800000	81263000	12140000	1741400000	305810000	13544000	2023300	290240000	26
O43681	O43681	7	7	7	ATPase ASNA1	ASNA1	233780000	0	49803000	183980000	15585000	0	3320200	12265000	22
O43684-2;O43684	O43684-2;O43684	10;10	10;10	10;10	Mitotic checkpoint protein BUB3	BUB3	1192500000	78784000	42956000	1070800000	79503000	5252200	2863700	71387000	47
O43692	O43692	3	3	3	Peptidase inhibitor 15	PI15	9416600	7646300	1770300	0	784720	637190	147530	0	4
O43707;O43707-2;O43707-3	O43707;O43707-2;O43707-3	55;40;28	55;40;28	36;26;22	Alpha-actinin-4	ACTN4	4121500000	131590000	694430000	3295400000	74935000	2392500	12626000	59917000	235
O43708;O43708-3;O43708-2	O43708;O43708-3;O43708-2	9;8;7	9;8;7	9;8;7	Maleylacetoacetate isomerase	GSTZ1	1994900000	64596000	63702000	1866600000	221660000	7177300	7078000	207410000	54
O43716	O43716	3	3	3	Glutamyl-tRNA(Gln) amidotransferase subunit C, mitochondrial	GATC	25058000	641620	0	24417000	2784300	71291	0	2713000	3
O43747;O43747-2	O43747;O43747-2	26;26	26;26	26;26	AP-1 complex subunit gamma-1	AP1G1	1692500000	52376000	184660000	1455400000	48356000	1496400	5275900	41583000	69
O43759-2;O43759;O43759-3	O43759-2;O43759;O43759-3	2;2;1	2;2;1	2;2;1	Synaptogyrin-1	SYNGR1	107460000	31305000	31373000	44781000	17910000	5217400	5228900	7463500	14
O43760;O43760-2	O43760;O43760-2	4;4	4;4	4;4	Synaptogyrin-2	SYNGR2	1068700000	57225000	134340000	877140000	152670000	8175000	19192000	125310000	21
O43765	O43765	7	7	7	Small glutamine-rich tetratricopeptide repeat-containing protein alpha	SGTA	456370000	50144000	26274000	379950000	38031000	4178700	2189500	31662000	29
O43766;O43766-3;O43766-2	O43766;O43766-3;O43766-2	7;6;5	7;6;5	7;6;5	Lipoyl synthase, mitochondrial	LIAS	232970000	8940300	6300900	217730000	12261000	470540	331630	11459000	20
O43772	O43772	14	14	14	Mitochondrial carnitine/acylcarnitine carrier protein	SLC25A20	3226200000	300080000	125110000	2801000000	189780000	17652000	7359200	164770000	55
O43776;O43776-2	O43776	16;6	16;6	16;6	Asparagine--tRNA ligase, cytoplasmic	NARS	560880000	10392000	111000000	439490000	25495000	472340	5045400	19977000	44
O43781-2;O43781;Q92630-2;Q92630	O43781-2;O43781	8;8;1;1	8;8;1;1	8;8;1;1	Dual specificity tyrosine-phosphorylation-regulated kinase 3	DYRK3	95288000	705020	0	94583000	2977700	22032	0	2955700	9
O43795;Q8N1T3-3;Q8N1T3	O43795	29;1;1	29;1;1	1;0;0	Unconventional myosin-Ib	MYO1B	549620000	12440000	34707000	502470000	8864800	200640	559790	8104400	56
O43795-2	O43795-2	29	1	1	Unconventional myosin-Ib	MYO1B	3979700	0	0	3979700	66329	0	0	66329	1	+
O43805	O43805	6	6	6	Sjoegren syndrome nuclear autoantigen 1	SSNA1	646660000	163050000	15417000	468190000	80832000	20381000	1927100	58524000	25
O43808	O43808	7	7	7	Peroxisomal membrane protein PMP34	SLC25A17	154500000	0	8236600	146260000	11884000	0	633580	11251000	11
O43809	O43809	5	5	5	Cleavage and polyadenylation specificity factor subunit 5	NUDT21	30961000	2362900	4408700	24189000	2211500	168780	314910	1727800	5
O43813	O43813	13	13	13	LanC-like protein 1	LANCL1	2913500000	44125000	127410000	2742000000	171380000	2595600	7494700	161290000	72
O43815-2;O43815	O43815-2;O43815	3;3	3;3	3;3	Striatin	STRN	686830	0	686830	0	18563	0	18563	0	3
O43820-2;O43820;O43820-4;O43820-3	O43820-2;O43820;O43820-4;O43820-3	6;6;4;4	6;6;4;4	6;6;4;4	Hyaluronidase-3	HYAL3	74494000	0	796540	73697000	3547300	0	37931	3509400	9
O43822;O43822-2	O43822;O43822-2	10;9	1;1	1;1	Protein C21orf2	C21orf2	79315000	0	0	79315000	5287700	0	0	5287700	3
O43822-4;O43822-3	O43822-4;O43822-3	11;10	11;10	2;1	Protein C21orf2	C21orf2	3408100000	354570000	30419000	3023100000	170400000	17728000	1521000	151160000	59
O43826;O43826-2	O43826;O43826-2	5;5	5;5	5;5	Glucose-6-phosphate translocase	SLC37A4	238950000	10220000	8212100	220520000	19913000	851670	684340	18377000	20
O43837;O43837-2;O43837-3	O43837;O43837-2	20;18;9	20;18;9	20;18;9	Isocitrate dehydrogenase [NAD] subunit beta, mitochondrial	IDH3B	9673400000	795720000	285590000	8592100000	460640000	37892000	13600000	409150000	239
O43847-2;O43847	O43847-2;O43847	47;45	47;45	47;45	Nardilysin	NRD1	10871000000	312350000	524250000	10034000000	205110000	5893400	9891500	189320000	263
O43852;O43852-3;O43852-5;O43852-9;O43852-10;O43852-6;O43852-13;O43852-14;O43852-11;O43852-15;O43852-12	O43852;O43852-3;O43852-5;O43852-9;O43852-10;O43852-6;O43852-13;O43852-14;O43852-11	11;11;9;7;7;7;6;6;6;5;3	11;11;9;7;7;7;6;6;6;5;3	3;3;3;1;3;3;3;3;3;0;0	Calumenin	CALU	220450000	48817000	14206000	157430000	13778000	3051100	887900	9839400	20
O43854-2;O43854	O43854-2;O43854	14;14	14;14	14;14	EGF-like repeat and discoidin I-like domain-containing protein 3	EDIL3	124200000	45845000	23898000	54456000	4776900	1763300	919140	2094400	19
O75110-2;O75110;O43861-2;O43861	O75110-2;O75110;O43861-2;O43861	2;2;2;2	2;2;2;2	2;2;2;2	Probable phospholipid-transporting ATPase IIA;Probable phospholipid-transporting ATPase IIB	ATP9A;ATP9B	8436300	0	830180	7606100	179500	0	17663	161830	2
O43865-2;O43865	O43865-2;O43865	14;14	14;14	4;4	Putative adenosylhomocysteinase 2	AHCYL1	918980000	9102700	129970000	779910000	41772000	413760	5907500	35450000	48
O43896	O43896	8	6	6	Kinesin-like protein KIF1C	KIF1C	4939800	0	4939800	0	80980	0	80980	0	5
O43920	O43920	6	6	6	NADH dehydrogenase [ubiquinone] iron-sulfur protein 5	NDUFS5	1037900000	90117000	41719000	906080000	172990000	15019000	6953100	151010000	24
O43924	O43924	4	4	4	Retinal rod rhodopsin-sensitive cGMP 3,5-cyclic phosphodiesterase subunit delta	PDE6D	590350000	8884300	4659500	576810000	147590000	2221100	1164900	144200000	17
O43929;O43929-2;O43929-3;CON__Q2YDI2	O43929;O43929-2;O43929-3	5;4;4;1	5;4;4;1	5;4;4;1	Origin recognition complex subunit 4	ORC4	6961500	0	2111800	4849700	278460	0	84473	193990	5
O60216	O60216	1	1	1	Double-strand-break repair protein rad21 homolog	RAD21	13042000	0	1154600	11887000	501600	0	44409	457190	3
O60218	O60218	3	3	2	Aldo-keto reductase family 1 member B10	AKR1B10	47605000	0	2432300	45173000	2380300	0	121620	2258600	4
O60232	O60232	7	7	7	Sjoegren syndrome/scleroderma autoantigen 1	SSSCA1	653730000	14778000	1505300	637450000	54478000	1231500	125440	53121000	27
O60234	O60234	2	1	1	Glia maturation factor gamma	GMFG	3217100	0	3217100	0	357450	0	357450	0	1
O60238-2;O60238	O60238-2;O60238	3;3	3;3	3;3	BCL2/adenovirus E1B 19 kDa protein-interacting protein 3-like	BNIP3L	225340000	13511000	0	211830000	20485000	1228300	0	19257000	10
O60256;O60256-3;O60256-4;O60256-2	O60256;O60256-3;O60256-4;O60256-2	10;8;7;7	10;8;7;7	9;7;6;6	Phosphoribosyl pyrophosphate synthase-associated protein 2	PRPSAP2	696720000	31349000	31688000	633680000	30292000	1363000	1377700	27552000	27
O60259;O60259-2;O60259-3	O60259;O60259-2	4;4;1	4;4;1	4;4;1	Kallikrein-8	KLK8	3099100	2777700	321460	0	387390	347210	40182	0	4
O60260-5;O60260;O60260-2;O60260-6;O60260-8;O60260-4;O60260-3;O60260-7	O60260-5;O60260;O60260-2;O60260-6;O60260-8;O60260-4;O60260-3;O60260-7	10;10;8;7;7;6;5;5	10;10;8;7;7;6;5;5	10;10;8;7;7;6;5;5	E3 ubiquitin-protein ligase parkin	PARK2	226510000	5053400	2298800	219160000	9437900	210560	95782	9131500	19
O60264	O60264	2	2	2	SWI/SNF-related matrix-associated actin-dependent regulator of chromatin subfamily A member 5	SMARCA5	61936000	0	527000	61409000	1126100	0	9581.8	1116500	2
O60271;O60271-4;O60271-2;O60271-3;O60271-9;O60271-5;Q9UPT6;Q9UPT6-2	O60271;O60271-4;O60271-2;O60271-3;O60271-9;O60271-5	42;41;41;33;33;32;4;2	42;41;41;33;33;32;4;2	42;41;41;33;33;32;4;2	C-Jun-amino-terminal kinase-interacting protein 4	SPAG9	2226700000	103270000	65993000	2057500000	33235000	1541400	984970	30708000	106
O60282;O60282-2;Q12840	O60282;O60282-2	18;12;8	9;7;1	9;7;1	Kinesin heavy chain isoform 5C	KIF5C	245780000	0	7746800	238040000	4237600	0	133570	4104100	9
O60293-4;O60293-2;O60293	O60293-4;O60293-2;O60293	1;1;1	1;1;1	1;1;1	Zinc finger C3H1 domain-containing protein	ZFC3H1	4494100	0	4494100	0	280880	0	280880	0	1
O60307	O60307	3	2	2	Microtubule-associated serine/threonine-protein kinase 3	MAST3	1568100	0	1568100	0	27510	0	27510	0	2
O60308;O60308-3;O60308-2	O60308;O60308-3	12;6;2	12;6;2	12;6;2	Centrosomal protein of 104 kDa	CEP104	206720000	0	0	206720000	3828200	0	0	3828200	16
O60309	O60309	36	7	7	Leucine-rich repeat-containing protein 37A3	LRRC37A3	2720800000	106280000	29837000	2584600000	55526000	2169000	608910	52748000	46
O60312	O60312	4	4	4	Probable phospholipid-transporting ATPase VA	ATP10A	28708000	0	1193800	27514000	503640	0	20944	482700	4
O60313;O60313-2;O60313-13;O60313-9;O60313-11;O60313-10	O60313;O60313-2;O60313-13;O60313-9;O60313-11;O60313-10	42;42;41;41;41;41	42;42;41;41;41;41	42;42;41;41;41;41	Dynamin-like 120 kDa protein, mitochondrial;Dynamin-like 120 kDa protein, form S1	OPA1	5836300000	244550000	46763000	5545000000	108080000	4528600	865990	102690000	159
O60331-4;O60331;O60331-2;O60331-3	O60331-4;O60331;O60331-2;O60331-3	14;14;14;14	14;14;14;14	10;10;10;10	Phosphatidylinositol 4-phosphate 5-kinase type-1 gamma	PIP5K1C	747560000	10500000	11687000	725370000	28752000	403850	449510	27899000	38
O60333-2;O60333;O60333-4;O60333-3	O60333-2;O60333;O60333-4	10;10;10;3	5;5;5;0	5;5;5;0	Kinesin-like protein KIF1B	KIF1B	69988000	4207800	1885600	63895000	744550	44764	20060	679730	11
O60341;O60341-2	O60341;O60341-2	3;3	3;3	3;3	Lysine-specific histone demethylase 1A	KDM1A	954150	506090	448070	0	25788	13678	12110	0	3
O60343-2;O60343-3;O60343;O60343-5;O60343-4	O60343-2;O60343-3;O60343	20;20;20;7;5	20;20;20;7;5	20;20;20;7;5	TBC1 domain family member 4	TBC1D4	70678000	1012800	49720000	19945000	1197900	17167	842720	338050	28
O60346;O60346-2	O60346;O60346-2	2;1	2;1	2;1	PH domain leucine-rich repeat-containing protein phosphatase 1	PHLPP1	660940000	0	1747900	659200000	8060300	0	21316	8039000	2
O60353-2;O60353	O60353-2;O60353	2;2	2;2	2;2	Frizzled-6	FZD6	54655000	0	0	54655000	1763100	0	0	1763100	2
O60391	O60391	2	2	2	Glutamate receptor ionotropic, NMDA 3B	GRIN3B	132940000	0	26487000	106450000	2828400	0	563550	2264900	6	+
O60423-3;O60423-1;O60423;Q8TF62;P98198;P98198-3	O60423-3;O60423-1;O60423	33;33;31;2;2;2	33;33;31;2;2;2	31;31;29;0;0;0	Phospholipid-transporting ATPase IK	ATP8B3	10494000000	17600000	34565000	10442000000	184110000	308780	606410	183190000	97
O60437	O60437	13	13	13	Periplakin	PPL	15672000	0	15672000	0	138690	0	138690	0	14
O60449-3;O60449-2;Q8IX05;Q8IX05-2;O60449	O60449-3;O60449-2;Q8IX05	3;3;2;1;1	3;3;2;1;1	3;3;2;1;1	Lymphocyte antigen 75;CD302 antigen	LY75;CD302	232980000	0	441510	232540000	2741000	0	5194.2	2735800	3
O60486	O60486	2	2	2	Plexin-C1	PLXNC1	19151000	0	0	19151000	248720	0	0	248720	3
O60488-2;O60488	O60488-2;O60488	4;4	2;2	2;2	Long-chain-fatty-acid--CoA ligase 4	ACSL4	3341900	0	3341900	0	95484	0	95484	0	2
O60493-4;O60493;O60493-2;O60493-3	O60493-4;O60493;O60493-2	5;5;4;2	5;5;4;2	5;5;4;2	Sorting nexin-3	SNX3	173310000	5502600	4248800	163560000	21664000	687830	531100	20445000	8
O60494	O60494	4	4	4	Cubilin	CUBN	11700000	0	0	11700000	101740	0	0	101740	4
O60499-2;O60499	O60499-2;O60499	2;2	2;2	2;2	Syntaxin-10	STX10	7429000	0	0	7429000	928620	0	0	928620	2
O60502-4;O60502;O60502-3;O60502-2	O60502-4;O60502;O60502-3;O60502-2	4;4;3;3	4;4;3;3	4;4;3;3	Protein O-GlcNAcase	MGEA5	12239000	0	8737300	3501800	284630	0	203190	81437	6
O60504;O60504-2	O60504;O60504-2	19;15	19;15	19;15	Vinexin	SORBS3	942430000	16069000	1385000	924980000	24801000	422880	36446	24342000	38
O60506-4;O60506-3;O60506-2;O60506;O60506-5	O60506-4;O60506-3;O60506-2;O60506;O60506-5	5;5;5;5;3	3;3;3;3;2	3;3;3;3;2	Heterogeneous nuclear ribonucleoprotein Q	SYNCRIP	7952600	0	3990200	3962400	284020	0	142510	141510	3
O60507	O60507	8	8	8	Protein-tyrosine sulfotransferase 1	TPST1	490300000	0	1693500	488610000	25805000	0	89130	25716000	18
O60522-2;O60522	O60522-2;O60522	5;5	5;5	5;5	Tudor domain-containing protein 6	TDRD6	3805100	0	3805100	0	33974	0	33974	0	4
O60524-4;O60524-5;O60524-3;O60524	O60524-4;O60524-5;O60524-3;O60524	4;4;4;4	4;4;4;4	4;4;4;4	Nuclear export mediator factor NEMF	NEMF	6082000	0	6082000	0	124120	0	124120	0	3
O60547-2;O60547	O60547-2;O60547	11;11	11;11	11;11	GDP-mannose 4,6 dehydratase	GMDS	81671000	1756800	48193000	31721000	3403000	73201	2008000	1321700	19
O60551	O60551	4	2	2	Glycylpeptide N-tetradecanoyltransferase 2	NMT2	6776100	0	1690400	5085700	282340	0	70433	211910	3
O60568	O60568	9	9	9	Procollagen-lysine,2-oxoglutarate 5-dioxygenase 3	PLOD3	88758000	6589100	10681000	71488000	2064100	153230	248400	1662500	18
O60603	O60603	5	5	5	Toll-like receptor 2	TLR2	3714900	0	3714900	0	82552	0	82552	0	4
O60610-2;O60610-3;O60610	O60610-2;O60610-3;O60610	10;10;10	9;9;9	9;9;9	Protein diaphanous homolog 1	DIAPH1	12172000	0	12172000	0	206310	0	206310	0	9
O60613;O60613-2	O60613	5;2	5;2	5;2	15 kDa selenoprotein	2015-09-01	279970000	15507000	9165600	255300000	31108000	1723000	1018400	28367000	16
O60635	O60635	1	1	1	Tetraspanin-1	TSPAN1	74331000	0	0	74331000	14866000	0	0	14866000	3
O60645	O60645	16	16	16	Exocyst complex component 3	EXOC3	153270000	3166300	16421000	133680000	4379000	90466	469190	3819400	21
O60658;O60658-2;O60658-6;O60658-4;O60658-3;O60658-5	O60658;O60658-2;O60658-6	20;17;16;7;7;7	20;17;16;7;7;7	19;16;15;7;7;7	High affinity cAMP-specific and IBMX-insensitive 3,5-cyclic phosphodiesterase 8A	PDE8A	1231000000	20572000	13551000	1196800000	28627000	478430	315140	27833000	41
O60664-4;O60664;O60664-3;O60664-2	O60664-4;O60664;O60664-3	16;16;14;7	16;16;14;7	16;16;14;7	Perilipin-3	PLIN3	19715000000	1754900000	102970000	17857000000	758270000	67497000	3960300	686810000	336
O60674	O60674	4	3	3	Tyrosine-protein kinase JAK2	JAK2	21613000	0	0	21613000	343060	0	0	343060	3
O60676	O60676	3	3	3	Cystatin-8	CST8	513170000	18399000	9672000	485100000	64146000	2299800	1209000	60637000	10
O60678-2;O60678	O60678-2;O60678	2;2	2;2	2;2	Protein arginine N-methyltransferase 3	PRMT3	1569800	0	1569800	0	87211	0	87211	0	2
O60683;O60683-2	O60683;O60683-2	3;3	3;3	3;3	Peroxisome biogenesis factor 10	PEX10	55204000	1116700	0	54087000	3680300	74445	0	3605800	6
O60684	O60684	13	9	6	Importin subunit alpha-7	KPNA6	1076500000	49458000	71960000	955100000	46805000	2150400	3128700	41526000	34
O60687	O60687	1	1	1	Sushi repeat-containing protein SRPX2	SRPX2	8664500	0	0	8664500	393840	0	0	393840	1
O60701;O60701-2;O60701-3	O60701;O60701-2;O60701-3	16;14;13	16;14;13	16;14;13	UDP-glucose 6-dehydrogenase	UGDH	249650000	8667700	68200000	172790000	8916200	309560	2435700	6170900	31
O60711;O60711-2	O60711;O60711-2	2;2	2;2	2;2	Leupaxin	LPXN	1931000	0	1931000	0	120690	0	120690	0	1
O60716-32;O60716-31;O60716-29;O60716-27;O60716-30;O60716-28;O60716-26;O60716-25;O60716-24;O60716-23;O60716-21;O60716-19;O60716-22;O60716-20;O60716-16;O60716-18;O60716-15;O60716-17;O60716-13;O60716-11;O60716-14;O60716-12;O60716-10;O60716-8;O60716-9;O60716-7;O60716-5;O60716-3;O60716-6;O60716-4;O60716-2;O60716	O60716-32;O60716-31;O60716-29;O60716-27;O60716-30;O60716-28;O60716-26;O60716-25;O60716-24;O60716-23;O60716-21;O60716-19;O60716-22;O60716-20;O60716-16;O60716-18;O60716-15;O60716-17;O60716-13;O60716-11;O60716-14;O60716-12;O60716-10;O60716-8;O60716-9;O60716-7;O60716-5;O60716-3;O60716-6;O60716-4;O60716-2;O60716	2;2;2;2;2;2;2;2;2;2;2;2;2;2;2;2;2;2;2;2;2;2;2;2;2;2;2;2;2;2;2;2	2;2;2;2;2;2;2;2;2;2;2;2;2;2;2;2;2;2;2;2;2;2;2;2;2;2;2;2;2;2;2;2	2;2;2;2;2;2;2;2;2;2;2;2;2;2;2;2;2;2;2;2;2;2;2;2;2;2;2;2;2;2;2;2	Catenin delta-1	CTNND1	848390	0	848390	0	26512	0	26512	0	2
O60729-2;O60729-3;O60729-4;O60729;O60729-5	O60729-2;O60729-3;O60729-4;O60729;O60729-5	12;12;12;12;11	4;4;4;4;3	4;4;4;4;3	Dual specificity protein phosphatase CDC14B	CDC14B	24197000	0	0	24197000	1052000	0	0	1052000	4
O60732;O60732-2	O60732;O60732-2	4;3	3;2	3;2	Melanoma-associated antigen C1	MAGEC1	124300000	0	278200	124030000	8287000	0	18547	8268500	6
O60733;O60733-2;O60733-3;O60733-4	O60733;O60733-2;O60733-3	32;31;16;14	32;31;16;14	32;31;16;14	85/88 kDa calcium-independent phospholipase A2	PLA2G6	5615800000	146970000	80796000	5388100000	133710000	3499400	1923700	128290000	162
P41567;O60739	P41567;O60739	4;4	4;4	4;4	Eukaryotic translation initiation factor 1;Eukaryotic translation initiation factor 1b	EIF1;EIF1B	55677000	1338400	17445000	36893000	11135000	267690	3489000	7378700	13
O60749-2;O60749	O60749-2;O60749	14;14	14;14	12;12	Sorting nexin-2	SNX2	416730000	13226000	21059000	382450000	18119000	575050	915590	16628000	30
O60762	O60762	8	8	8	Dolichol-phosphate mannosyltransferase subunit 1	DPM1	312480000	4028900	7805400	300640000	19530000	251810	487840	18790000	17
O60763;O60763-2;REV__Q5VZ89-5;REV__Q5VZ89-3;REV__Q5VZ89;REV__Q5VZ89-7	O60763;O60763-2	31;30;1;1;1;1	31;30;1;1;1;1	31;30;1;1;1;1	General vesicular transport factor p115	USO1	2829400000	202510000	303470000	2323400000	65799000	4709500	7057400	54032000	120
O60783	O60783	3	3	3	28S ribosomal protein S14, mitochondrial	MRPS14	35353000	6357300	25898000	3098400	5892200	1059600	4316300	516390	7
O60784-3;O60784;O60784-4;O60784-2	O60784-3;O60784;O60784-4;O60784-2	7;7;6;6	7;7;6;6	7;7;6;6	Target of Myb protein 1	TOM1	271650000	5560100	6300800	259780000	18110000	370670	420050	17319000	16
Q99879;Q99877;Q93079;Q5QNW6;P62807;P58876;P57053;O60814;Q5QNW6-2;Q99880;A0A2R8Y619	Q99879;Q99877;Q93079;Q5QNW6;P62807;P58876;P57053;O60814;Q5QNW6-2;Q99880	12;12;12;12;12;12;12;12;12;11;4	5;5;5;5;5;5;5;5;5;4;0	2;2;2;2;2;2;2;2;2;2;0	Histone H2B type 1-M;Histone H2B type 1-N;Histone H2B type 1-H;Histone H2B type 2-F;Histone H2B type 1-C/E/F/G/I;Histone H2B type 1-D;Histone H2B type F-S;Histone H2B type 1-K;Histone H2B type 1-L	HIST1H2BM;HIST1H2BN;HIST1H2BH;HIST2H2BF;HIST1H2BC;HIST1H2BD;H2BFS;HIST1H2BK;HIST1H2BL	2293500000	534690000	386010000	1372800000	327650000	76384000	55145000	196120000	182
O60825-2;O60825	O60825-2;O60825	30;29	30;29	25;24	6-phosphofructo-2-kinase/fructose-2,6-bisphosphatase 2;6-phosphofructo-2-kinase;Fructose-2,6-bisphosphatase	PFKFB2	1981200000	328510000	208000000	1444700000	60038000	9954800	6302900	43780000	147
O60826	O60826	6	6	6	Coiled-coil domain-containing protein 22	CCDC22	16703000	0	4676100	12027000	463960	0	129890	334070	9
O60830;O60830-2	O60830;O60830-2	4;4	4;4	4;4	Mitochondrial import inner membrane translocase subunit Tim17-B	TIMM17B	86347000	0	1471000	84876000	9594100	0	163440	9430600	6
O60831	O60831	3	3	3	PRA1 family protein 2	PRAF2	192290000	20661000	9046500	162590000	32049000	3443600	1507800	27098000	13
O60832-2;O60832	O60832-2;O60832	4;4	4;4	4;4	H/ACA ribonucleoprotein complex subunit 4	DKC1	2939400	0	2939400	0	113050	0	113050	0	5
O60841	O60841	30	30	30	Eukaryotic translation initiation factor 5B	EIF5B	552400000	17381000	53219000	481800000	11048000	347620	1064400	9636100	74
O60879-2;O60879-3;O60879	O60879-2;O60879-3;O60879	10;10;10	10;10;10	10;10;10	Protein diaphanous homolog 2	DIAPH2	22900000	0	22900000	0	424070	0	424070	0	12
O60884	O60884	18	18	18	DnaJ homolog subfamily A member 2	DNAJA2	4972300000	524060000	157920000	4290300000	226010000	23821000	7178300	195010000	152
O60885-2;O60885-3;O60885;Q15059;Q15059-2;Q58F21-5;Q58F21-4;Q58F21;Q58F21-2	O60885-2;O60885-3;O60885	12;12;12;5;4;1;1;1;1	12;12;12;5;4;1;1;1;1	8;8;8;3;3;0;0;0;0	Bromodomain-containing protein 4	BRD4	812230000	31768000	4789500	775680000	25382000	992750	149670	24240000	31
O60888-3;O60888;O60888-2	O60888-3;O60888;O60888-2	3;3;3	3;3;3	3;3;3	Protein CutA	CUTA	93462000	4491400	0	88971000	15577000	748560	0	14828000	6
O60890;O60890-2	O60890	7;3	7;3	7;3	Oligophrenin-1	OPHN1	4662100	0	4662100	0	91413	0	91413	0	7
O60906	O60906	16	16	16	Sphingomyelin phosphodiesterase 2	SMPD2	650990000	21568000	25148000	604280000	29591000	980380	1143100	27467000	40
O60911	O60911	4	4	4	Cathepsin L2	CTSV	37748000	5967800	0	31780000	2097100	331550	0	1765600	7
O60925	O60925	1	1	1	Prefoldin subunit 1	PFDN1	2588600	0	2588600	0	323570	0	323570	0	1
O60927	O60927	6	6	6	Protein phosphatase 1 regulatory subunit 11	PPP1R11	901270000	15902000	8315800	877050000	180250000	3180300	1663200	175410000	33
O75027;O75027-2;O75027-3	O75027;O75027-2;O75027-3	10;10;9	10;10;9	10;10;9	ATP-binding cassette sub-family B member 7, mitochondrial	ABCB7	276590000	2510900	9704700	264380000	8135100	73849	285430	7775800	19
O75031;O75031-2	O75031;O75031-2	10;6	10;6	10;6	Heat shock factor 2-binding protein	HSF2BP	305810000	23712000	914270	281180000	19113000	1482000	57142	17574000	17
O75064	O75064	5	5	5	DENN domain-containing protein 4B	DENND4B	32737000	0	631770	32105000	564430	0	10893	553530	6
O75071	O75071	11	11	11	EF-hand calcium-binding domain-containing protein 14	EFCAB14	1849800000	167860000	51491000	1630400000	63785000	5788300	1775600	56221000	62
O75083;O75083-3	O75083;O75083-3	26;17	26;17	26;17	WD repeat-containing protein 1	WDR1	4104100000	136790000	454640000	3512700000	136800000	4559700	15155000	117090000	138
O75116	O75116	10	8	8	Rho-associated protein kinase 2	ROCK2	5356600	0	5356600	0	66957	0	66957	0	8
O75121-2;O75121	O75121-2;O75121	4;4	4;4	4;4	Microfibrillar-associated protein 3-like	MFAP3L	44795000	2638200	630910	41526000	2799700	164890	39432	2595400	5
O75122-3;O75122;O75122-2	O75122-3;O75122	3;2;1	3;2;1	3;2;1	CLIP-associating protein 2	CLASP2	1514000	0	1514000	0	17402	0	17402	0	3
O75128-3;O75128;O75128-7;O75128-2;O75128-5;O75128-4;O75128-6	O75128-3;O75128;O75128-7;O75128-2;O75128-5;O75128-4	4;4;4;4;3;3;1	4;4;4;4;3;3;1	4;4;4;4;3;3;1	Protein cordon-bleu	COBL	211490000	209510000	1982300	0	3357100	3325600	31465	0	5
O75131;Q86YQ8-2;Q9HCH3-2;Q8IYJ1;O95741;Q9UBL6-2;Q86YQ8;Q9HCH3;O95741-2;Q9UBL6	O75131	16;1;1;1;1;1;1;1;1;1	16;1;1;1;1;1;1;1;1;1	15;0;0;0;0;0;0;0;0;0	Copine-3	CPNE3	236110000	9737700	118910000	107470000	9838100	405740	4954400	4477900	33
O75143-3;O75143-2;O75143;O75143-5	O75143-3;O75143-2;O75143;O75143-5	2;2;2;2	2;2;2;2	2;2;2;2	Autophagy-related protein 13	ATG13	2098400	1195700	902720	0	99925	56938	42987	0	3
O75146;O75146-2	O75146;O75146-2	5;3	4;3	4;3	Huntingtin-interacting protein 1-related protein	HIP1R	3988300	727840	3260500	0	63307	11553	51754	0	4
O75153	O75153	3	3	3	Clustered mitochondria protein homolog	CLUH	2531400	0	2531400	0	37226	0	37226	0	3
O75155-2;O75155	O75155-2;O75155	11;11	5;5	5;5	Cullin-associated NEDD8-dissociated protein 2	CAND2	63059000	0	627030	62432000	1189800	0	11831	1178000	7
O75165	O75165	39	39	39	DnaJ homolog subfamily C member 13	DNAJC13	399330000	11335000	79957000	308040000	3565500	101210	713900	2750400	67
O75170-2;O75170-4;O75170-3;O75170-5;O75170;O75170-6	O75170-2;O75170-4;O75170-3;O75170-5;O75170;O75170-6	27;27;27;27;27;25	27;27;27;27;27;25	27;27;27;27;27;25	Serine/threonine-protein phosphatase 6 regulatory subunit 2	PPP6R2	2248700000	41017000	54092000	2153600000	46848000	854530	1126900	44866000	84
O75175	O75175	4	4	4	CCR4-NOT transcription complex subunit 3	CNOT3	28042000	0	923250	27119000	1475900	0	48592	1427300	4
O75190;O75190-3;O75190-4;Q8WWF6;Q7Z6W7	O75190;O75190-3;O75190-4	12;11;6;4;1	9;8;3;4;1	2;1;2;0;0	DnaJ homolog subfamily B member 6	DNAJB6	6825700000	477510000	51175000	6297000000	525050000	36731000	3936600	484380000	76
O75191;O75191-2	O75191;O75191-2	7;5	7;5	7;5	Xylulose kinase	XYLB	21175000	0	9770300	11405000	847020	0	390810	456210	12
O75223;O75223-3;O75223-2;O75223-4	O75223;O75223-3	9;5;2;2	9;5;2;2	9;5;2;2	Gamma-glutamylcyclotransferase	GGCT	1204400000	247680000	48076000	908600000	92643000	19053000	3698100	69892000	51
O75251-2;O75251	O75251-2;O75251	6;6	6;6	6;6	NADH dehydrogenase [ubiquinone] iron-sulfur protein 7, mitochondrial	NDUFS7	1041100000	22445000	33095000	985600000	86762000	1870400	2757900	82133000	35
O75306-2;O75306	O75306-2;O75306	20;20	20;20	20;20	NADH dehydrogenase [ubiquinone] iron-sulfur protein 2, mitochondrial	NDUFS2	4501700000	196900000	65019000	4239800000	180070000	7876000	2600800	169590000	133
O75312	O75312	8	8	8	Zinc finger protein ZPR1	ZPR1	96382000	3180600	15246000	77955000	3707000	122330	586400	2998300	15
O75323;O75323-2	O75323	7;3	7;3	7;3	Protein NipSnap homolog 2	GBAS	1080700000	51531000	30092000	999050000	67542000	3220700	1880700	62441000	27
O75340;O75340-2	O75340;O75340-2	5;4	5;4	5;4	Programmed cell death protein 6	PDCD6	614770000	2033200	14536000	598200000	55888000	184830	1321500	54381000	16
O75342	O75342	7	7	7	Arachidonate 12-lipoxygenase, 12R-type	ALOX12B	254460000	201740000	852530	51862000	7068200	5603900	23681	1440600	13
O75347;O75347-2	O75347;O75347-2	8;4	8;4	8;4	Tubulin-specific chaperone A	TBCA	34101000	3838300	11065000	19198000	5683500	639710	1844200	3199600	12
O75348;O95670-2;O95670	O75348	5;2;2	5;2;2	5;2;2	V-type proton ATPase subunit G 1	ATP6V1G1	859760000	69798000	28045000	761920000	122820000	9971200	4006400	108850000	29
O75351;Q6PIW4-2;Q6PIW4	O75351	7;1;1	6;0;0	6;0;0	Vacuolar protein sorting-associated protein 4B	VPS4B	8049800	738950	7310900	0	321990	29558	292440	0	6
O75352-2;O75352	O75352-2;O75352	5;5	5;5	5;5	Mannose-P-dolichol utilization defect 1 protein	MPDU1	3984300000	305090000	42361000	3636900000	996080000	76272000	10590000	909220000	27
O75355-2;O75355	O75355-2;O75355	2;2	2;2	2;2	Ectonucleoside triphosphate diphosphohydrolase 3	ENTPD3	10937000	892470	1561700	8483200	475540	38803	67902	368840	4
O75356	O75356	3	3	3	Ectonucleoside triphosphate diphosphohydrolase 5	ENTPD5	15729000	0	2543100	13186000	749020	0	121100	627920	5
O75367-3;O75367;O75367-2	O75367-3;O75367;O75367-2	14;14;13	14;14;13	12;12;11	Core histone macro-H2A.1	H2AFY	676450000	42065000	79989000	554400000	37581000	2336900	4443800	30800000	35
O75368	O75368	2	2	2	SH3 domain-binding glutamic acid-rich-like protein	SH3BGRL	9190200	0	9190200	0	1148800	0	1148800	0	2
O75369-2;O75369-9;O75369;O75369-8;O75369-6;O75369-3;O75369-7;O75369-5;O75369-4	O75369-2;O75369-9;O75369;O75369-8;O75369-6;O75369-3;O75369-7;O75369-5;O75369-4	109;109;109;109;106;106;104;85;85	109;109;109;109;106;106;104;85;85	102;102;102;102;99;99;101;79;79	Filamin-B	FLNB	3966700000	368420000	758320000	2840000000	28133000	2612900	5378200	20142000	347
O75379-2;O75379	O75379-2;O75379	7;7	7;7	7;7	Vesicle-associated membrane protein 4	VAMP4	779560000	15325000	1478200	762750000	129930000	2554100	246370	127130000	23
O75380	O75380	5	5	5	NADH dehydrogenase [ubiquinone] iron-sulfur protein 6, mitochondrial	NDUFS6	796580000	131590000	30283000	634710000	99572000	16448000	3785300	79338000	35
O75381-2;O75381	O75381-2;O75381	5;5	5;5	5;5	Peroxisomal membrane protein PEX14	PEX14	211450000	10902000	2713600	197840000	14097000	726820	180900	13189000	15
O75382-4;O75382-2;O75382;O75382-3	O75382-4;O75382-2;O75382	3;3;3;1	3;3;3;1	3;3;3;1	Tripartite motif-containing protein 3	TRIM3	24002000	0	0	24002000	750060	0	0	750060	3
O75390	O75390	19	19	19	Citrate synthase, mitochondrial	CS	57863000000	4497900000	1231200000	52134000000	3045400000	236730000	64798000	2743900000	479
O75396	O75396	8	8	8	Vesicle-trafficking protein SEC22b	SEC22B	909940000	152530000	51340000	706070000	64996000	10895000	3667200	50433000	46
O75400-2;O75400-3;O75400	O75400-2;O75400-3;O75400	3;3;3	3;3;3	3;3;3	Pre-mRNA-processing factor 40 homolog A	PRPF40A	4649100	0	1281200	3367900	140880	0	38823	102060	2
O75425;O75425-4;O75425-2;O75425-3	O75425;O75425-4;O75425-2;O75425-3	12;11;9;7	12;11;9;7	12;11;9;7	Motile sperm domain-containing protein 3	MOSPD3	3208800000	237830000	32229000	2938700000	246830000	18295000	2479100	226060000	79
O75426-4;O75426;O75426-3;O75426-2	O75426-4;O75426;O75426-3	17;17;17;8	17;17;17;8	17;17;17;8	F-box only protein 24	FBXO24	974920000	38947000	17126000	918850000	27855000	1112800	489320	26253000	54
O75427	O75427	6	6	6	Leucine-rich repeat and calponin homology domain-containing protein 4	LRCH4	37298000	0	1083400	36214000	1097000	0	31866	1065100	8
O75431-2;O75431	O75431-2;O75431	7;7	7;7	7;7	Metaxin-2	MTX2	1305100000	69859000	8708300	1226500000	118640000	6350800	791660	111500000	39
O75436;O75436-2	O75436;O75436-2	12;9	12;9	12;9	Vacuolar protein sorting-associated protein 26A	VPS26A	694030000	7923800	68002000	618100000	36528000	417040	3579000	32532000	31
O75437;O75437-2	O75437	4;1	2;1	2;1	Zinc finger protein 254	ZNF254	15509000	0	0	15509000	469980	0	0	469980	2
O75438;O75438-2	O75438;O75438-2	2;1	2;1	2;1	NADH dehydrogenase [ubiquinone] 1 beta subcomplex subunit 1	NDUFB1	146940000	9485700	229380	137230000	48981000	3161900	76459	45743000	5
O75439	O75439	17	16	16	Mitochondrial-processing peptidase subunit beta	PMPCB	1709200000	202760000	62360000	1444000000	65737000	7798500	2398500	55540000	70
O75445-2;O75445;O75445-3	O75445-2;O75445;O75445-3	3;3;3	3;3;3	3;3;3	Usherin	USH2A	14446000	0	0	14446000	185200	0	0	185200	3
O75475;O75475-3;O75475-2	O75475;O75475-3;O75475-2	4;3;3	4;3;3	4;3;3	PC4 and SFRS1-interacting protein	PSIP1	1035200000	153820000	85507000	795860000	36971000	5493400	3053800	28424000	18
O75477	O75477	16	13	13	Erlin-1	ERLIN1	1746200000	169050000	67588000	1509600000	87310000	8452500	3379400	75478000	69
O75487;O75487-2	O75487;O75487-2	14;13	14;13	11;10	Glypican-4;Secreted glypican-4	GPC4	484850000	64395000	77971000	342490000	17316000	2299800	2784700	12232000	38
O75489;O75489-2	O75489	14;4	14;4	14;4	NADH dehydrogenase [ubiquinone] iron-sulfur protein 3, mitochondrial	NDUFS3	2148900000	196090000	86519000	1866300000	126400000	11535000	5089300	109780000	63
O75494-5;O75494-4;O75494-6;O75494-3;O75494-2;O75494;Q8WXF0	O75494-5;O75494-4;O75494-6;O75494-3;O75494-2;O75494;Q8WXF0	4;4;4;4;4;4;2	4;4;4;4;4;4;2	4;4;4;4;4;4;2	Serine/arginine-rich splicing factor 10;Serine/arginine-rich splicing factor 12	SRSF10;SRSF12	15253000	12435000	2818300	0	1694800	1381600	313140	0	6
O75503	O75503	3	3	3	Ceroid-lipofuscinosis neuronal protein 5	CLN5	11236000	1160000	3002900	7073100	535050	55238	142990	336820	4
O75521-2;O75521	O75521-2;O75521	22;22	22;22	22;22	Enoyl-CoA delta isomerase 2, mitochondrial	ECI2	8637000000	307230000	186920000	8142900000	508060000	18072000	10995000	478990000	237
O75531	O75531	6	6	6	Barrier-to-autointegration factor;Barrier-to-autointegration factor, N-terminally processed	BANF1	1763800000	104740000	75166000	1583900000	293960000	17457000	12528000	263980000	29
O75533	O75533	8	8	8	Splicing factor 3B subunit 1	SF3B1	12589000	0	12589000	0	203050	0	203050	0	8
O75534;O75534-4;O75534-2;O75534-3	O75534;O75534-4;O75534-2;O75534-3	22;22;21;21	22;22;21;21	22;22;21;21	Cold shock domain-containing protein E1	CSDE1	142540000	2168700	64887000	75486000	3098700	47146	1410600	1641000	33
O75563	O75563	5	5	5	Src kinase-associated phosphoprotein 2	SKAP2	7585200	0	7585200	0	421400	0	421400	0	3
O75569-2;O75569-3;O75569	O75569-2;O75569-3;O75569	13;12;12	13;12;12	13;12;12	Interferon-inducible double-stranded RNA-dependent protein kinase activator A	PRKRA	4783400000	425520000	110140000	4247700000	367950000	32733000	8472700	326750000	82
O75570;O75570-2	O75570;O75570-2	3;3	3;3	3;3	Peptide chain release factor 1, mitochondrial	MTRF1	23183000	0	330720	22853000	927340	0	13229	914110	4
O75592-2;O75592	O75592-2;O75592	12;12	12;12	12;12	E3 ubiquitin-protein ligase MYCBP2	MYCBP2	15416000	0	12924000	2492000	70717	0	59286	11431	10
O75594	O75594	4	4	4	Peptidoglycan recognition protein 1	PGLYRP1	67429000	0	67429000	0	6742900	0	6742900	0	11
O75602;O75602-3;O75602-5;O75602-2;O75602-4	O75602;O75602-3;O75602-5;O75602-2;O75602-4	19;19;18;13;10	19;19;18;13;10	19;19;18;13;10	Sperm-associated antigen 6	SPAG6	29646000000	2097300000	172200000	27376000000	1058800000	74905000	6150000	977720000	224
O75604;O75604-2;O75604-3;O75604-4	O75604;O75604-2;O75604-3;O75604-4	18;12;12;12	18;12;12;12	18;12;12;12	Ubiquitin carboxyl-terminal hydrolase 2	USP2	1194700000	72898000	21754000	1100000000	44248000	2699900	805690	40742000	51
O75608	O75608	7	7	1	Acyl-protein thioesterase 1	LYPLA1	3261200000	228320000	113210000	2919700000	271770000	19027000	9434500	243310000	54
O75608-2	O75608-2	7	1	1	Acyl-protein thioesterase 1	LYPLA1	33852000	0	0	33852000	2821000	0	0	2821000	1
O75618;O75618-2;Q9NWM3	O75618;O75618-2	5;5;1	5;5;1	5;5;1	Death effector domain-containing protein	DEDD	58368000	0	0	58368000	2653100	0	0	2653100	7
O75635-2;O75635	O75635-2;O75635	4;3	4;3	4;3	Serpin B7	SERPINB7	17414000	7866300	9548100	0	757150	342010	415130	0	8
O75643;O75643-2	O75643	23;6	23;6	23;6	U5 small nuclear ribonucleoprotein 200 kDa helicase	SNRNP200	25045000	281080	24764000	0	212250	2382.1	209860	0	22
O75663;O75663-2	O75663;O75663-2	10;9	10;9	10;9	TIP41-like protein	TIPRL	340250000	48600000	11346000	280310000	21266000	3037500	709130	17519000	27
O75665;O75665-3;O75665-2	O75665;O75665-3	17;15;6	17;15;6	17;15;6	Oral-facial-digital syndrome 1 protein	OFD1	287000000	57560000	0	229440000	4948200	992410	0	3955800	30
O75674-2;O75674;O75674-3	O75674-2;O75674;O75674-3	6;6;5	6;6;5	6;6;5	TOM1-like protein 1	TOM1L1	162750000	6198300	5048000	151500000	12519000	476800	388310	11654000	10
O75688-4;O75688-2;O75688;O75688-5;O75688-3	O75688-4;O75688-2;O75688;O75688-5	16;16;16;12;5	13;13;13;9;5	13;13;13;9;5	Protein phosphatase 1B	PPM1B	1046300000	48276000	16282000	981730000	52314000	2413800	814090	49086000	50
O75694;O75694-2	O75694;O75694-2	50;49	50;49	50;49	Nuclear pore complex protein Nup155	NUP155	34872000000	3167300000	504460000	31201000000	611800000	55566000	8850200	547380000	636
O75695	O75695	8	8	8	Protein XRP2	RP2	409310000	11721000	16195000	381390000	25582000	732550	1012200	23837000	21
O75716	O75716	5	5	5	Serine/threonine-protein kinase 16	STK16	91388000	3325200	3167400	84895000	5711700	207830	197970	5306000	9
O75718	O75718	3	3	3	Cartilage-associated protein	CRTAP	1485000	0	1485000	0	59400	0	59400	0	3
O75746;O75746-2	O75746;O75746-2	27;22	20;15	20;15	Calcium-binding mitochondrial carrier protein Aralar1	SLC25A12	3427300000	181500000	37313000	3208500000	92629000	4905400	1008400	86715000	105
O75787-2;O75787	O75787-2;O75787	3;3	3;3	3;3	Renin receptor	ATP6AP2	11360000	0	5548200	5812000	710020	0	346760	363250	2
O75800;O75800-2	O75800;O75800-2	10;9	10;9	10;9	Zinc finger MYND domain-containing protein 10	ZMYND10	385560000	26973000	22260000	336320000	18360000	1284400	1060000	16015000	28
O75815-3;O75815;O75815-2	O75815-3;O75815	3;3;1	3;3;1	3;3;1	Breast cancer anti-estrogen resistance protein 3	BCAR3	156310000	31401000	1365000	123540000	3635100	730250	31745	2873100	7
O75821	O75821	13	13	13	Eukaryotic translation initiation factor 3 subunit G	EIF3G	692350000	71383000	29410000	591560000	36440000	3757000	1547900	31135000	40
O75822-3;O75822;O75822-2	O75822-3;O75822;O75822-2	4;4;3	4;4;3	4;4;3	Eukaryotic translation initiation factor 3 subunit J	EIF3J	103190000	3379900	9591400	90217000	7937600	259990	737800	6939800	8
O75828	O75828	9	7	7	Carbonyl reductase [NADPH] 3	CBR3	74892000	44033000	30860000	0	4680800	2752000	1928700	0	12
O75832;O75832-2	O75832;O75832-2	6;3	6;3	6;3	26S proteasome non-ATPase regulatory subunit 10	PSMD10	97490000	5123500	736840	91629000	8124100	426960	61403	7635800	11
O75843	O75843	10	10	10	AP-1 complex subunit gamma-like 2	AP1G2	185760000	0	15491000	170260000	5020400	0	418670	4601700	19
O75844	O75844	6	6	6	CAAX prenyl protease 1 homolog	ZMPSTE24	126280000	8313500	15842000	102120000	6646200	437550	833800	5374900	11
O75874	O75874	22	22	21	Isocitrate dehydrogenase [NADP] cytoplasmic	IDH1	5299400000	409310000	435150000	4454900000	211980000	16372000	17406000	178200000	115
O75879	O75879	1	1	1	Glutamyl-tRNA(Gln) amidotransferase subunit B, mitochondrial	GATB	35613000	0	0	35613000	1228000	0	0	1228000	2
O75880	O75880	5	5	5	Protein SCO1 homolog, mitochondrial	SCO1	381280000	35653000	3828700	341800000	23830000	2228300	239290	21362000	12
O75882-3;O75882-2;O75882	O75882-3;O75882-2;O75882	28;28;28	28;28;28	28;28;28	Attractin	ATRN	4224600000	153910000	81335000	3989300000	75439000	2748400	1452400	71238000	115
O75884;O75884-2	O75884;O75884-2	3;2	3;2	3;2	Putative hydrolase RBBP9	RBBP9	71405000	0	22820000	48585000	7140500	0	2282000	4858500	7
O75886;O75886-2	O75886;O75886-2	10;8	10;8	8;7	Signal transducing adapter molecule 2	STAM2	431600000	13983000	17018000	400600000	17983000	582610	709090	16692000	27
O75891-2;O75891;O75891-3;O75891-4;Q3SY69	O75891-2;O75891;O75891-3	8;8;8;3;1	8;8;8;3;1	8;8;8;3;1	Cytosolic 10-formyltetrahydrofolate dehydrogenase	ALDH1L1	329220000	61882000	262460000	4879500	6584500	1237600	5249300	97590	9
O75896	O75896	3	3	3	Tumor suppressor candidate 2	TUSC2	14883000	1512800	973620	12397000	2480500	252130	162270	2066100	2
O75915	O75915	2	2	2	PRA1 family protein 3	ARL6IP5	17333000	0	5859100	11474000	3466600	0	1171800	2294800	8
O75923-15;O75923-3;O75923-9;O75923;O75923-14;O75923-6;O75923-12;O75923-5;O75923-11;O75923-4;O75923-10;O75923-2;O75923-8;O75923-7;O75923-13	O75923-15;O75923-3;O75923-9;O75923;O75923-14;O75923-6;O75923-12;O75923-5;O75923-11;O75923-4;O75923-10;O75923-2;O75923-8;O75923-7;O75923-13	26;26;26;26;26;26;26;26;26;26;26;26;26;26;26	26;26;26;26;26;26;26;26;26;26;26;26;26;26;26	26;26;26;26;26;26;26;26;26;26;26;26;26;26;26	Dysferlin	DYSF	88114000	34894000	46805000	6414700	890040	352470	472780	64795	29
O75928-2;O75928;O75928-3;Q9Y6X2	O75928-2;O75928;O75928-3	27;27;16;1	27;27;16;1	25;25;14;1	E3 SUMO-protein ligase PIAS2	PIAS2	6139800000	357230000	49452000	5733100000	198060000	11524000	1595200	184940000	132
O75935-3;O75935;O75935-2	O75935-3;O75935;O75935-2	12;12;9	12;12;9	12;12;9	Dynactin subunit 3	DCTN3	1776200000	163910000	48450000	1563900000	161480000	14901000	4404600	142170000	42
O75937	O75937	3	3	3	DnaJ homolog subfamily C member 8	DNAJC8	125760000	0	125760000	0	9673900	0	9673900	0	4
O75947;O75947-2	O75947;O75947-2	13;9	13;9	13;9	ATP synthase subunit d, mitochondrial	ATP5H	11950000000	5293900000	222630000	6433300000	1195000000	529390000	22263000	643330000	96
O75951	O75951	3	3	3	Lysozyme-like protein 6	LYZL6	2751100000	18726000	167710000	2564600000	550220000	3745100	33541000	512930000	81
O75952;O75952-2;O75952-6	O75952;O75952-2	25;22;5	6;6;5	6;6;5	Calcium-binding tyrosine phosphorylation-regulated protein	CABYR	12059000000	3368600000	76500000	8613800000	669940000	187140000	4250000	478550000	159
O75952-3;O75952-4;O75952-5	O75952-3;O75952-4;O75952-5	36;22;22	36;22;22	17;3;17	Calcium-binding tyrosine phosphorylation-regulated protein	CABYR	71699000000	11156000000	733540000	59809000000	3773600000	587140000	38608000	3147900000	952
O75953;O75953-4;O75953-5	O75953;O75953-4;O75953-5	6;6;6	6;6;6	6;6;6	DnaJ homolog subfamily B member 5	DNAJB5	130890000	1446500	0	129450000	8180900	90408	0	8090500	8
O75955;O75955-2	O75955;O75955-2	22;20	22;20	22;20	Flotillin-1	FLOT1	1911100000	69924000	55580000	1785600000	70780000	2589800	2058500	66132000	91
O75964	O75964	7	7	7	ATP synthase subunit g, mitochondrial	ATP5L	7231900000	433980000	147030000	6650900000	1205300000	72330000	24505000	1108500000	64
O75969	O75969	77	77	77	A-kinase anchor protein 3	AKAP3	526850000000	83442000000	5706900000	437700000000	11453000000	1814000000	124060000	9515200000	5202
590;395591;395592;395593;395594;395595;395596;395597;395598;395599;395600;395601;395602;395603;395604;395605;395606;395607;395608;395609;395610;395611;395612;395613;395614;395615;395616;395617;395618;395619;395620;395621;395622;395623;395624;395625;395626;395627;395628;395629;395630;395631;395632;395633;395634;395635;395636;395637;395638;395639;395640;395641;395642;395643;395644;395645;395646;395…	8824;27790;28588;33515;33529;48166;48371;50083;58994;65762;68383;68462;75557;80975;84270;84352;86383;99995;101879;110560;110713;124451;128484;128511;144074;144631;161410;161467;163521;185292;185295;194498;198973;200210;209393;210250;221161;230952;250984;251482;257893;258516;262000;277331;277533;277594;286020;286133;286568;286571;292487;295805;295887;298596;299658;322335;324458;324549;324572;32526…	6	655;656;657;658;659;660;661;662;663;664;665;666	469	32;101;138;161;349;374;377;385;409;424;434;741
O75970-5;O75970-3;O75970-2;O75970	O75970-5;O75970-3;O75970-2;O75970	4;4;4;4	4;4;4;4	4;4;4;4	Multiple PDZ domain protein	MPDZ	27259000	0	2196600	25063000	299550	0	24139	275410	1
O75976;O75976-2	O75976;O75976-2	53;40	53;40	53;40	Carboxypeptidase D	CPD	25206000000	569920000	392070000	24244000000	355020000	8027100	5522100	341470000	391
O76003	O76003	17	17	17	Glutaredoxin-3	GLRX3	5789900000	231820000	213460000	5344600000	321660000	12879000	11859000	296920000	80
O76024	O76024	14	14	14	Wolframin	WFS1	772700000	46282000	16422000	710000000	20884000	1250900	443840	19189000	44
O76031	O76031	15	15	15	ATP-dependent Clp protease ATP-binding subunit clpX-like, mitochondrial	CLPX	287200000	9794000	2017000	275390000	7364100	251130	51718	7061200	27
O76038	O76038	2	2	2	Secretagogin	SCGN	759720	0	759720	0	47483	0	47483	0	2
O76050;O76050-2	O76050;O76050-2	7;6	7;6	7;6	E3 ubiquitin-protein ligase NEURL1	NEURL1	131330000	8677200	0	122660000	5472200	361550	0	5110600	12
O76054;O76054-5;O76054-4;Q9UDX4;Q9UDX4-3;Q9UDX4-2	O76054;O76054-5;O76054-4	12;10;9;2;1;1	12;10;9;2;1;1	12;10;9;2;1;1	SEC14-like protein 2	SEC14L2	247670000	3356100	85856000	158450000	13035000	176640	4518800	8339700	26
O76062;O76062-2	O76062;O76062-2	2;1	2;1	2;1	Delta(14)-sterol reductase	TM7SF2	58098000	0	6658600	51440000	5281700	0	605330	4676300	4
O76071	O76071	8	8	8	Probable cytosolic iron-sulfur protein assembly protein CIAO1	CIAO1	81867000	8727600	19824000	53316000	5116700	545470	1239000	3332200	15
P0CL80-2;Q4V326;Q13065;P0CL82;P0CL81;P0CL80;O76087;Q13065-2	P0CL80-2;Q4V326;Q13065;P0CL82;P0CL81;P0CL80;O76087;Q13065-2	2;2;2;2;2;2;2;2	2;2;2;2;2;2;2;2	2;2;2;2;2;2;2;2	G antigen 12F;G antigen 2E;G antigen 1;G antigen 12I;G antigen 12G;G antigen 7	GAGE12F;GAGE2E;GAGE1;GAGE12I;GAGE12G;GAGE7	79122000	0	0	79122000	19780000	0	0	19780000	6
O76094;O76094-2	O76094;O76094-2	14;13	14;13	14;13	Signal recognition particle subunit SRP72	SRP72	101940000	1708600	26890000	73338000	3089000	51775	814840	2222400	23
O77932	O77932	6	6	6	Decapping and exoribonuclease protein	DXO	378980000	3921600	4516700	370540000	21054000	217870	250930	20586000	15
O94760;O94760-2	O94760;O94760-2	12;8	12;8	11;7	N(G),N(G)-dimethylarginine dimethylaminohydrolase 1	DDAH1	362790000	10268000	7885100	344630000	21340000	604010	463830	20273000	26
O94766-2;O94766	O94766-2;O94766	3;3	3;3	3;3	Galactosylgalactosylxylosylprotein 3-beta-glucuronosyltransferase 3	B3GAT3	16714000	0	3292200	13421000	1114200	0	219480	894760	4
O94788;O94788-2;O94788-3;O94788-4	O94788;O94788-2;O94788-3;O94788-4	25;24;22;19	25;24;22;19	22;22;19;16	Retinal dehydrogenase 2	ALDH1A2	6919000000	256890000	199420000	6462600000	288290000	10704000	8309100	269280000	129
O94804	O94804	6	4	4	Serine/threonine-protein kinase 10	STK10	11694000	0	11694000	0	254210	0	254210	0	3
O94808	O94808	6	1	1	Glutamine--fructose-6-phosphate aminotransferase [isomerizing] 2	GFPT2	0	0	0	0	0	0	0	0	1	+
O94813-3;O94813-2;O94813	O94813-3;O94813-2;O94813	2;2;2	2;2;2	2;2;2	Slit homolog 2 protein;Slit homolog 2 protein N-product;Slit homolog 2 protein C-product	SLIT2	1616100	0	1616100	0	23766	0	23766	0	2
O94819	O94819	9	9	9	Kelch repeat and BTB domain-containing protein 11	KBTBD11	8559800	0	8559800	0	317030	0	317030	0	9
O94822;O94822-3;O94822-2	O94822;O94822-3	7;7;1	7;7;1	7;7;1	E3 ubiquitin-protein ligase listerin	LTN1	6605500	0	6605500	0	72588	0	72588	0	6
O94826	O94826	6	6	6	Mitochondrial import receptor subunit TOM70	TOMM70A	62501000	0	6088400	56413000	2016200	0	196400	1819800	8
O94829	O94829	19	19	19	Importin-13	IPO13	1010800000	57295000	32156000	921380000	25271000	1432400	803910	23034000	53
O94832	O94832	19	19	18	Unconventional myosin-Id	MYO1D	105540000	3987000	30885000	70663000	1702200	64307	498150	1139700	24
O94855;O94855-2	O94855;O94855-2	7;7	7;7	7;7	Protein transport protein Sec24D	SEC24D	23855000	0	6592600	17262000	596370	0	164810	431560	9
O94874;O94874-2;O94874-3	O94874;O94874-2;O94874-3	18;15;14	18;15;14	18;15;14	E3 UFM1-protein ligase 1	UFL1	164590000	8220900	39334000	117030000	3501800	174910	836900	2490000	29
O94880-2;O94880	O94880-2;O94880	1;1	1;1	1;1	PHD finger protein 14	PHF14	19940000	19940000	0	0	604230	604230	0	0	1	+
O94886	O94886	5	5	5	CSC1-like protein 1	TMEM63A	8320300	0	3863000	4457400	268400	0	124610	143790	6
O94901-6;O94901-5;O94901-8;O94901;O94901-9	O94901-6;O94901-5;O94901-8;O94901;O94901-9	3;3;3;3;3	3;3;3;3;3	3;3;3;3;3	SUN domain-containing protein 1	SUN1	8901000	0	0	8901000	254320	0	0	254320	3
O94903	O94903	6	6	6	Proline synthase co-transcribed bacterial homolog protein	PROSC	153900000	0	9205000	144690000	10993000	0	657500	10335000	12
O94905;O94905-2;O94905-3	O94905	20;3;3	20;3;3	17;2;2	Erlin-2	ERLIN2	15737000000	1440300000	504350000	13792000000	749370000	68587000	24017000	656760000	230
O94906-2;O94906	O94906-2;O94906	6;6	6;6	6;6	Pre-mRNA-processing factor 6	PRPF6	2158400	0	2158400	0	39971	0	39971	0	5
O94915	O94915	9	9	7	Protein furry homolog-like	FRYL	7298600	0	7298600	0	54064	0	54064	0	8
O94919	O94919	6	6	6	Endonuclease domain-containing 1 protein	ENDOD1	22716000	0	6082100	16634000	946490	0	253420	693070	5
O94923	O94923	2	2	2	D-glucuronyl C5-epimerase	GLCE	22556000	0	0	22556000	751880	0	0	751880	2
O94952-1;O94952	O94952-1;O94952	2;2	2;2	2;2	F-box only protein 21	FBXO21	4527000	0	4527000	0	205770	0	205770	0	4
O94966-4;O94966-3;O94966;O94966-7;O94966-6;O94966-5	O94966-4;O94966-3;O94966;O94966-7;O94966-6;O94966-5	2;2;2;2;2;2	2;2;2;2;2;2	2;2;2;2;2;2	Ubiquitin carboxyl-terminal hydrolase 19	USP19	1240400	0	1240400	0	20335	0	20335	0	2
O94967-2;O94967;O94967-3;O94967-4	O94967-2;O94967;O94967-3;O94967-4	3;3;3;3	3;3;3;3	3;3;3;3	WD repeat-containing protein 47	WDR47	9516100	8224100	1292000	0	226570	195810	30762	0	3
O94973	O94973	36	1	1	AP-2 complex subunit alpha-2	AP2A2	199120000	9746200	10757000	178610000	4063600	198900	219530	3645200	7
O94973-2;O94973-3	O94973-2;O94973-3	36;26	25;15	1;1	AP-2 complex subunit alpha-2	AP2A2	3454000000	80765000	154890000	3218400000	70490000	1648300	3161100	65681000	117
O94979-6;O94979-3;O94979-10;O94979-4;O94979-9;O94979-2;O94979;O94979-8;O94979-7;O94979-5	O94979-6;O94979-3;O94979-10;O94979-4;O94979-9;O94979-2;O94979;O94979-8;O94979-7;O94979-5	17;17;17;17;17;17;17;17;12;11	17;17;17;17;17;17;17;17;12;11	17;17;17;17;17;17;17;17;12;11	Protein transport protein Sec31A	SEC31A	341510000	7616800	54682000	279210000	7761600	173110	1242800	6345700	39
O94985-2;O94985	O94985-2;O94985	4;3	4;3	4;3	Calsyntenin-1;Soluble Alc-alpha;CTF1-alpha	CLSTN1	12195000	2596400	4663000	4935500	338750	72123	129530	137100	6
O95070	O95070	3	3	3	Protein YIF1A	YIF1A	400850000	16022000	7173600	377650000	50106000	2002800	896690	47206000	14
O95081	O95081	1	1	1	Arf-GAP domain and FG repeat-containing protein 2	AGFG2	8314300	0	0	8314300	554290	0	0	554290	1
O95104-2;O95104-3;O95104	O95104-2;O95104-3;O95104	2;2;2	2;2;2	2;2;2	Splicing factor, arginine/serine-rich 15	SCAF4	41236000	0	0	41236000	1330200	0	0	1330200	3
O95139;O95139-2	O95139;O95139-2	6;3	6;3	6;3	NADH dehydrogenase [ubiquinone] 1 beta subcomplex subunit 6	NDUFB6	1013600000	11513000	25467000	976660000	126710000	1439100	3183400	122080000	26
O95140	O95140	2	2	2	Mitofusin-2	MFN2	1972000	0	1972000	0	48098	0	48098	0	3
O95154	O95154	5	4	3	Aflatoxin B1 aldehyde reductase member 3	AKR7A3	102650000	0	0	102650000	6843400	0	0	6843400	8
O95155-3;O95155-2;O95155;O95155-4	O95155-3;O95155-2;O95155;O95155-4	4;4;4;4	4;4;4;4	4;4;4;4	Ubiquitin conjugation factor E4 B	UBE4B	13689000	0	3302500	10387000	240170	0	57939	182230	4
O95159	O95159	4	4	4	Zinc finger protein-like 1	ZFPL1	237470000	12913000	11894000	212660000	18267000	993280	914950	16359000	16
O95163	O95163	18	18	18	Elongator complex protein 1	IKBKAP	55815000	0	21927000	33888000	885950	0	348040	537910	22
O95164	O95164	7	7	7	Ubiquitin-like protein 3	UBL3	466460000	3823200	6106600	456530000	58308000	477890	763320	57067000	16
O95166;Q9H0R8;Q9H0R8-2	O95166;Q9H0R8;Q9H0R8-2	4;2;2	3;1;1	3;1;1	Gamma-aminobutyric acid receptor-associated protein;Gamma-aminobutyric acid receptor-associated protein-like 1	GABARAP;GABARAPL1	3437900000	10189000	4757500	3422900000	1146000000	3396200	1585800	1141000000	18
O95167	O95167	3	3	3	NADH dehydrogenase [ubiquinone] 1 alpha subcomplex subunit 3	NDUFA3	5490900	1256000	4234900	0	1372700	314000	1058700	0	4
O95168-2;O95168	O95168-2;O95168	6;6	6;6	6;6	NADH dehydrogenase [ubiquinone] 1 beta subcomplex subunit 4	NDUFB4	2270300000	95957000	40510000	2133800000	454060000	19191000	8101900	426760000	53
O95169-3;O95169;O95169-2	O95169-3;O95169;O95169-2	4;4;3	4;4;3	4;4;3	NADH dehydrogenase [ubiquinone] 1 beta subcomplex subunit 8, mitochondrial	NDUFB8	168720000	0	11282000	157440000	33743000	0	2256400	31487000	14
O95182	O95182	13	13	13	NADH dehydrogenase [ubiquinone] 1 alpha subcomplex subunit 7	NDUFA7	2168200000	157290000	35831000	1975100000	309740000	22469000	5118700	282150000	51
O95197-3;O95197-6;O95197-5;O95197-4;O95197-7;O95197-2;O95197	O95197-3;O95197-6;O95197-5;O95197-4;O95197-7;O95197-2;O95197	2;1;1;1;1;1;1	2;1;1;1;1;1;1	2;1;1;1;1;1;1	Reticulon-3	RTN3	80216000	0	39538000	40679000	13369000	0	6589600	6779800	6
O95202;O95202-2;O95202-3	O95202	30;6;6	30;6;6	30;6;6	LETM1 and EF-hand domain-containing protein 1, mitochondrial	LETM1	6938800000	399150000	137150000	6402500000	177920000	10235000	3516800	164170000	180
O95208-2;O95208	O95208-2;O95208	1;1	1;1	1;1	Epsin-2	EPN2	19833000	1606400	0	18227000	944440	76493	0	867950	2
O95214;O95214-2	O95214;O95214-2	1;1	1;1	1;1	Leptin receptor overlapping transcript-like 1	LEPROTL1	129540000	7395600	1473800	120670000	32384000	1848900	368460	30166000	5
O95219;O95219-2	O95219;O95219-2	13;10	13;10	13;10	Sorting nexin-4	SNX4	392000000	15532000	11072000	365400000	15077000	597380	425830	14054000	31
O95248;O95248-5;O95248-4	O95248;O95248-5;O95248-4	4;4;4	4;4;4	4;4;4	Myotubularin-related protein 5	SBF1	4858300	0	1460900	3397400	55843	0	16792	39051	5
O95249;O95249-2	O95249;O95249-2	4;2	4;2	4;2	Golgi SNAP receptor complex member 1	GOSR1	74359000	1146300	1143800	72069000	4647400	71644	71485	4504300	5
O95251-3;O95251-5;O95251-2;O95251-4;O95251	O95251-3;O95251-5;O95251-2;O95251-4;O95251	2;2;2;2;2	2;2;2;2;2	1;1;1;1;1	Histone acetyltransferase KAT7	KAT7	17900000	0	0	17900000	942110	0	0	942110	2
O95258-2;O95258;O95258-3;Q5SVS4-2;Q5SVS4	O95258-2;O95258;O95258-3	7;7;6;2;2	7;7;6;2;2	7;7;6;2;2	Brain mitochondrial carrier protein 1	SLC25A14	269150000	40625000	28746000	199780000	15833000	2389700	1691000	11752000	13
O95263-4;O95263;O95263-2;O95263-6;O95263-3	O95263-4;O95263;O95263-2;O95263-6;O95263-3	5;5;4;4;3	4;4;3;3;2	4;4;3;3;2	High affinity cAMP-specific and IBMX-insensitive 3,5-cyclic phosphodiesterase 8B	PDE8B	2169500	0	2169500	0	54237	0	54237	0	4
O95271;O95271-2;Q9H2K2	O95271;O95271-2	11;10;1	11;10;1	11;10;1	Tankyrase-1	TNKS	232920000	2587600	310140	230020000	3818400	42420	5084.3	3770900	15
O95292;O95292-2	O95292	12;3	11;2	11;2	Vesicle-associated membrane protein-associated protein B/C	VAPB	4656000000	371920000	12048000	4272000000	310400000	24795000	803230	284800000	52
O95295	O95295	4	4	4	SNARE-associated protein Snapin	SNAPIN	57436000	1780100	1293100	54363000	6381800	197790	143680	6040300	3
O95298;E9PQ53;O95298-2;O95298-3	O95298;E9PQ53;O95298-2	6;4;3;1	6;4;3;1	6;4;3;1	NADH dehydrogenase [ubiquinone] 1 subunit C2;NADH dehydrogenase [ubiquinone] 1 subunit C2, isoform 2	NDUFC2;NDUFC2-KCTD14	920690000	78389000	35047000	807260000	115090000	9798600	4380800	100910000	39
O95299;O95299-2	O95299;O95299-2	12;10	12;10	12;10	NADH dehydrogenase [ubiquinone] 1 alpha subcomplex subunit 10, mitochondrial	NDUFA10	1670200000	155020000	71656000	1443500000	83508000	7751200	3582800	72174000	55
O95319-5;O95319-2;O95319;O95319-4;O95319-3	O95319-5;O95319-2;O95319;O95319-4;O95319-3	2;2;2;2;2	2;2;2;2;2	2;2;2;2;2	CUGBP Elav-like family member 2	CELF2	2866900	0	2866900	0	179180	0	179180	0	3
O95336	O95336	11	11	11	6-phosphogluconolactonase	PGLS	1164800000	117310000	136950000	910500000	89597000	9023900	10534000	70038000	54
O95347;O95347-2	O95347;O95347-2	12;11	12;11	12;11	Structural maintenance of chromosomes protein 2	SMC2	31162000	0	8129900	23032000	479420	0	125070	354340	12
O95352-3;O95352;O95352-2	O95352-3;O95352;O95352-2	16;16;14	16;16;14	16;16;14	Ubiquitin-like modifier-activating enzyme ATG7	ATG7	79888000	0	63405000	16483000	2349600	0	1864800	484790	20
O95359-3;O95359;O95359-2;O95359-6;O95359-1;O95359-5	O95359-3;O95359;O95359-2;O95359-6;O95359-1;O95359-5	3;3;2;2;2;2	3;3;2;2;2;2	3;3;2;2;2;2	Transforming acidic coiled-coil-containing protein 2	TACC2	6810600	5279700	1530900	0	52795	40928	11867	0	3
O95363	O95363	6	6	6	Phenylalanine--tRNA ligase, mitochondrial	FARS2	80561000	2360100	2341100	75860000	3661800	107280	106410	3448200	11
O95372	O95372	4	4	4	Acyl-protein thioesterase 2	LYPLA2	35095000	0	6081700	29013000	2924600	0	506810	2417800	7
O95373	O95373	19	19	18	Importin-7	IPO7	904760000	27344000	47117000	830300000	21542000	651060	1121800	19769000	57
O95376	O95376	8	8	8	E3 ubiquitin-protein ligase ARIH2	ARIH2	35100000	9098800	5159800	20842000	1404000	363950	206390	833660	12
O95379-3;O95379-2;O95379;O95379-4	O95379-3;O95379-2;O95379;O95379-4	2;2;2;2	2;2;2;2	2;2;2;2	Tumor necrosis factor alpha-induced protein 8	TNFAIP8	2750300	0	2750300	0	305590	0	305590	0	2
O95382-3;O95382;O95382-2	O95382-3;O95382;O95382-2	4;4;2	4;4;2	4;4;2	Mitogen-activated protein kinase kinase kinase 6	MAP3K6	2907300	0	2907300	0	57005	0	57005	0	4
O95394;O95394-3;O95394-4	O95394;O95394-3;O95394-4	19;19;18	19;19;18	19;19;18	Phosphoacetylglucosamine mutase	PGM3	523010000	13619000	167180000	342210000	18035000	469620	5764800	11800000	45
O95396	O95396	12	12	12	Adenylyltransferase and sulfurtransferase MOCS3;Molybdopterin-synthase adenylyltransferase;Molybdopterin-synthase sulfurtransferase	MOCS3	190610000	9669000	11267000	169670000	6807500	345320	402390	6059800	25
O95415	O95415	1	1	1	Brain protein I3	BRI3	2270000000	73437000	6615200	2189900000	756660000	24479000	2205100	729980000	21
O95433;O95433-2	O95433;O95433-2	14;11	14;11	14;11	Activator of 90 kDa heat shock protein ATPase homolog 1	AHSA1	712300000	49049000	88537000	574720000	35615000	2452400	4426800	28736000	35
O95447	O95447	5	5	5	Lebercilin-like protein	LCA5L	90957000	0	310840	90646000	2526600	0	8634.6	2517900	7
O95456;O95456-2	O95456;O95456-2	15;14	15;14	15;14	Proteasome assembly chaperone 1	PSMG1	2363100000	146580000	40975000	2175500000	157540000	9771900	2731600	145040000	71
O95466;O95466-2;O95466-3	O95466;O95466-2;O95466-3	7;7;7	7;7;7	6;6;6	Formin-like protein 1	FMNL1	13045000	0	13045000	0	221110	0	221110	0	5
O95470	O95470	11	11	11	Sphingosine-1-phosphate lyase 1	SGPL1	236950000	25031000	9280800	202630000	8775800	927090	343730	7504900	25
O95473	O95473	4	4	4	Synaptogyrin-4	SYNGR4	787870000	16170000	33219000	738480000	196970000	4042400	8304800	184620000	23
O95476	O95476	8	8	8	CTD nuclear envelope phosphatase 1	CTDNEP1	929800000	58373000	44063000	827360000	84527000	5306700	4005800	75215000	25
O95477	O95477	1	1	1	ATP-binding cassette sub-family A member 1	ABCA1	38362000	0	0	38362000	365350	0	0	365350	1	+
O95479;O95479-2	O95479;O95479-2	11;11	11;11	11;11	GDH/6PGL endoplasmic bifunctional protein;Glucose 1-dehydrogenase;6-phosphogluconolactonase	H6PD	16715000	0	16715000	0	397980	0	397980	0	11
O95487-2;O95487;O95487-3	O95487-2;O95487;O95487-3	6;6;6	6;6;6	6;6;6	Protein transport protein Sec24B	SEC24B	18610000	2340500	7018800	9251200	531730	66871	200540	264320	11
O95497	O95497	8	8	8	Pantetheinase	VNN1	28911000	0	28911000	0	1376700	0	1376700	0	8
O95498-6;O95498;O95498-3;O95498-4;O95498-2;O95498-5	O95498-6;O95498;O95498-3;O95498-4;O95498-2	4;4;2;2;2;1	4;4;2;2;2;1	4;4;2;2;2;1	Vascular non-inflammatory molecule 2	VNN2	14645000	0	14645000	0	732250	0	732250	0	7
O95544;O95544-2;O95544-3	O95544;O95544-2;O95544-3	4;4;3	4;4;3	4;4;3	NAD kinase	NADK	9572700	0	9572700	0	598290	0	598290	0	5
O95551-2;O95551-3;O95551	O95551-2;O95551-3;O95551	3;2;2	3;2;2	3;2;2	Tyrosyl-DNA phosphodiesterase 2	TDP2	7811500	0	2340600	5470900	459500	0	137680	321820	4
O95562	O95562	1	1	1	Vesicle transport protein SFT2B	SFT2D2	46436000	0	6821300	39614000	6633600	0	974460	5659200	3
O95563	O95563	8	8	8	Mitochondrial pyruvate carrier 2	MPC2	7098700000	366990000	316800000	6414900000	887340000	45874000	39600000	801870000	139
O95571	O95571	7	7	7	Persulfide dioxygenase ETHE1, mitochondrial	ETHE1	419140000	8375700	21527000	389230000	27942000	558380	1435100	25949000	24
O95573	O95573	30	30	28	Long-chain-fatty-acid--CoA ligase 3	ACSL3	5383400000	546270000	121420000	4715800000	163130000	16554000	3679300	142900000	129
O95602	O95602	1	1	1	DNA-directed RNA polymerase I subunit RPA1	POLR1A	35368000	0	0	35368000	376250	0	0	376250	1	+
O95613-2;O95613	O95613-2;O95613	4;4	4;4	4;4	Pericentrin	PCNT	50020000	1456700	0	48563000	284210	8276.9	0	275930	5
O95630;O95630-2	O95630	5;2	5;2	5;2	STAM-binding protein	STAMBP	29994000	0	4611700	25382000	1304100	0	200510	1103600	6
O95633-2;O95633	O95633-2;O95633	2;2	2;2	2;2	Follistatin-related protein 3	FSTL3	22364000	0	0	22364000	2033100	0	0	2033100	2
O95671-2;O95671;O95671-3	O95671-2;O95671;O95671-3	13;13;8	13;13;8	13;13;8	N-acetylserotonin O-methyltransferase-like protein	ASMTL	39627000	2649400	29749000	7228000	1415200	94623	1062500	258140	19
O95674;Q92903	O95674	5;1	5;1	5;1	Phosphatidate cytidylyltransferase 2	CDS2	170510000	7379500	2717500	160410000	10030000	434090	159850	9435900	14
O95684-2;O95684	O95684-2;O95684	2;2	2;2	2;2	FGFR1 oncogene partner	FGFR1OP	1396100	0	1396100	0	87256	0	87256	0	2
O95685	O95685	3	3	3	Protein phosphatase 1 regulatory subunit 3D	PPP1R3D	5974800	0	5974800	0	331930	0	331930	0	2
O95714;Q9BVR0	O95714	9;1	9;1	9;1	E3 ubiquitin-protein ligase HERC2	HERC2	30435000	0	1991800	28443000	134670	0	8813.1	125860	9
O95716;P20336	O95716	5;2	4;1	4;1	Ras-related protein Rab-3D	RAB3D	253180000	26132000	54498000	172550000	18084000	1866500	3892700	12325000	18
O95721	O95721	8	8	8	Synaptosomal-associated protein 29	SNAP29	918860000	42483000	2826500	873550000	70681000	3267900	217420	67196000	28
O95747	O95747	16	16	12	Serine/threonine-protein kinase OSR1	OXSR1	1018600000	6754100	73984000	937890000	40745000	270160	2959400	37516000	41
O95749;O95749-2	O95749;O95749-2	11;8	11;8	11;8	Geranylgeranyl pyrophosphate synthase	GGPS1	3378900000	362900000	110640000	2905400000	187720000	20161000	6146500	161410000	45
O95757	O95757	52	52	48	Heat shock 70 kDa protein 4L	HSPA4L	42468000000	3540300000	835370000	38092000000	816690000	68083000	16065000	732540000	573
O95758-1;O95758-6;O95758-2;O95758;O95758-5;O95758-4;O95758-7	O95758-1;O95758-6;O95758-2;O95758;O95758-5;O95758-4;O95758-7	9;9;9;9;9;9;7	9;9;9;9;9;9;7	7;7;7;7;7;7;6	Polypyrimidine tract-binding protein 3	PTBP3	329420000	19901000	11261000	298260000	19378000	1170700	662400	17545000	20
O95772-2;O95772	O95772-2;O95772	2;2	2;2	2;2	MLN64 N-terminal domain homolog	STARD3NL	3339600	1192100	2147400	0	333960	119210	214740	0	2
O95777	O95777	5	5	5	U6 snRNA-associated Sm-like protein LSm8	LSM8	203070000	40106000	9540700	153420000	29010000	5729400	1363000	21917000	23
O95782-2;O95782	O95782-2;O95782	39;39	39;39	28;28	AP-2 complex subunit alpha-1	AP2A1	5123300000	268600000	181840000	4672900000	96666000	5068000	3430900	88167000	181
O95786-2;O95786	O95786-2;O95786	9;9	9;9	9;9	Probable ATP-dependent RNA helicase DDX58	DDX58	17844000	0	17844000	0	371750	0	371750	0	11
O95793-2;O95793-3;O95793	O95793-2;O95793-3;O95793	3;3;3	3;3;3	3;3;3	Double-stranded RNA-binding protein Staufen homolog 1	STAU1	30620000	0	0	30620000	1020700	0	0	1020700	3
O95801	O95801	4	4	4	Tetratricopeptide repeat protein 4	TTC4	2621800	0	2621800	0	124850	0	124850	0	2
O95816;O95816-2	O95816;O95816-2	11;10	11;10	11;10	BAG family molecular chaperone regulator 2	BAG2	2009100000	141060000	79595000	1788400000	143510000	10075000	5685400	127740000	45
O95822;O95822-2	O95822;O95822-2	19;18	18;18	18;18	Malonyl-CoA decarboxylase, mitochondrial	MLYCD	1963000000	100730000	41636000	1820600000	70107000	3597600	1487000	65023000	65
O95825;O95825-2	O95825;O95825-2	12;8	12;8	12;8	Quinone oxidoreductase-like protein 1	CRYZL1	430060000	65508000	56315000	308230000	22635000	3447800	2964000	16223000	30
O95831-3;O95831;O95831-2;O95831-6;O95831-5;O95831-4	O95831-3;O95831;O95831-2	24;24;13;11;11;11	24;24;13;11;11;11	24;24;13;11;11;11	Apoptosis-inducing factor 1, mitochondrial	AIFM1	14091000000	997490000	291180000	12802000000	469690000	33250000	9705900	426740000	248
O95833	O95833	4	4	4	Chloride intracellular channel protein 3	CLIC3	9267700	0	5905100	3362700	712900	0	454230	258670	7
O95834;O95834-2;O95834-3	O95834;O95834-2;O95834-3	12;12;12	12;12;12	12;12;12	Echinoderm microtubule-associated protein-like 2	EML2	146650000	2157500	66890000	77604000	5057000	74398	2306600	2676000	23
O95848	O95848	3	3	3	Uridine diphosphate glucose pyrophosphatase	NUDT14	3238300	0	3238300	0	323830	0	323830	0	3
O95861;O95861-4;O95861-2	O95861;O95861-4;O95861-2	18;17;16	18;17;16	6;6;6	3(2),5-bisphosphate nucleotidase 1	BPNT1	13891000000	442880000	336090000	13112000000	694560000	22144000	16805000	655610000	235
O95861-3	O95861-3	13	1	1	3(2),5-bisphosphate nucleotidase 1	BPNT1	16094000	0	0	16094000	1005900	0	0	1005900	1	+
O95864-3;O95864;O95864-4;O95864-2	O95864-3;O95864;O95864-4;O95864-2	5;5;3;3	5;5;3;3	5;5;3;3	Fatty acid desaturase 2	FADS2	18396000	2150000	16246000	0	1226400	143330	1083100	0	7
O95865	O95865	10	9	9	N(G),N(G)-dimethylarginine dimethylaminohydrolase 2	DDAH2	685620000	22197000	30318000	633100000	40330000	1305700	1783400	37241000	29
O95870;O95870-2	O95870;O95870-2	24;21	24;21	24;21	Abhydrolase domain-containing protein 16A	ABHD16A	8465100000	274580000	96543000	8094000000	302320000	9806600	3448000	289070000	176
O95881	O95881	5	5	5	Thioredoxin domain-containing protein 12	TXNDC12	342540000	71911000	50336000	220290000	34254000	7191100	5033600	22029000	28
O95897	O95897	5	5	5	Noelin-2	OLFM2	105060000	3412900	985770	100660000	5836600	189610	54765	5592200	9
O95967	O95967	4	4	4	EGF-containing fibulin-like extracellular matrix protein 2	EFEMP2	18366000	0	4729900	13636000	834810	0	215000	619810	7
O95969	O95969	2	2	2	Secretoglobin family 1D member 2	SCGB1D2	2804500	0	2804500	0	934850	0	934850	0	2
O95976	O95976	1	1	1	Immunoglobulin superfamily member 6	IGSF6	1448300	0	1448300	0	144830	0	144830	0	1
O95989	O95989	7	7	6	Diphosphoinositol polyphosphate phosphohydrolase 1	NUDT3	1603200000	94374000	89244000	1419600000	178140000	10486000	9915900	157740000	30
O95994;Q8TD06	O95994	4;1	4;1	4;1	Anterior gradient protein 2 homolog	AGR2	119990000	14876000	68696000	36415000	14998000	1859500	8587000	4551900	25
O95995;O95995-2	O95995;O95995-2	31;30	31;30	31;30	Growth arrest-specific protein 8	GAS8	10648000000	463470000	84769000	10100000000	367170000	15982000	2923100	348270000	186
O95999	O95999	1	1	1	B-cell lymphoma/leukemia 10	BCL10	1064600	0	1064600	0	106460	0	106460	0	1
O96000;O96000-2	O96000;O96000-2	11;10	11;10	11;10	NADH dehydrogenase [ubiquinone] 1 beta subcomplex subunit 10	NDUFB10	2606200000	189960000	95586000	2320600000	236920000	17269000	8689600	210960000	54
O96005-4;O96005;O96005-3	O96005-4;O96005;O96005-3	15;15;12	15;15;12	15;15;12	Cleft lip and palate transmembrane protein 1	CLPTM1	1465400000	134040000	40435000	1290900000	56361000	5155200	1555200	49650000	56
O96007	O96007	2	2	2	Molybdopterin synthase catalytic subunit	MOCS2	3727700	0	3727700	0	338890	0	338890	0	3
O96008;O96008-2	O96008;O96008-2	11;9	11;9	11;9	Mitochondrial import receptor subunit TOM40 homolog	TOMM40	4710300000	160670000	90489000	4459100000	471030000	16067000	9048900	445910000	105
O96011;O96011-2	O96011;O96011-2	13;12	13;12	13;12	Peroxisomal membrane protein 11B	PEX11B	3554700000	187030000	100310000	3267300000	253910000	13359000	7164800	233380000	96
O96013-2;O96013-3;O96013-4;O96013;Q9P286	O96013-2;O96013-3;O96013-4;O96013	4;4;4;4;1	4;4;4;4;1	4;4;4;4;1	Serine/threonine-protein kinase PAK 4	PAK4	14195000	0	10563000	3631600	788600	0	586850	201760	6
O96015	O96015	4	4	4	Dynein light chain 4, axonemal	DNAL4	1354700000	75808000	44555000	1234300000	193530000	10830000	6365000	176330000	17
O96019;O96019-2;O94805	O96019;O96019-2	8;7;1	8;7;1	8;7;1	Actin-like protein 6A	ACTL6A	87480000	6643700	9756500	71080000	4374000	332180	487830	3554000	15
O96024	O96024	1	1	1	Beta-1,3-galactosyltransferase 4	B3GALT4	13447000	0	0	13447000	1222500	0	0	1222500	2
P00156	P00156	4	4	4	Cytochrome b	MT-CYB	133220000	4638300	11613000	116970000	22203000	773060	1935600	19494000	11
P00167-2;P00167;P00167-3	P00167-2;P00167;P00167-3	4;4;3	4;4;3	4;4;3	Cytochrome b5	CYB5A	15517000	3572100	5672200	6272400	2586100	595340	945360	1045400	6
P00338;P00338-4;P00338-5;P00338-2	P00338;P00338-4;P00338-5;P00338-2	21;17;14;14	1;1;1;1	1;1;1;1	L-lactate dehydrogenase A chain	LDHA	67023000	0	0	67023000	3723500	0	0	3723500	1	+
P00338-3	P00338-3	22	21	2	L-lactate dehydrogenase A chain	LDHA	53887000000	4495500000	1012600000	48379000000	2694400000	224770000	50630000	2419000000	335
P00352	P00352	18	16	15	Retinal dehydrogenase 1	ALDH1A1	302870000	16714000	76539000	209620000	12620000	696400	3189100	8734100	39
P00367;P00367-3;P00367-2	P00367;P00367-3;P00367-2	20;17;15	20;17;15	6;6;6	Glutamate dehydrogenase 1, mitochondrial	GLUD1	778380000	16807000	80811000	680760000	23587000	509310	2448800	20629000	64
P00387-2;P00387;P00387-3	P00387-2;P00387;P00387-3	16;16;16	16;16;16	16;16;16	NADH-cytochrome b5 reductase 3;NADH-cytochrome b5 reductase 3 membrane-bound form;NADH-cytochrome b5 reductase 3 soluble form	CYB5R3	2199000000	204510000	214850000	1779600000	169150000	15731000	16527000	136900000	74
P00390-2;P00390-3;P00390;P00390-5;P00390-4	P00390-2;P00390-3;P00390;P00390-5;P00390-4	18;18;18;14;14	18;18;18;14;14	18;18;18;14;14	Glutathione reductase, mitochondrial	GSR	1434900000	58881000	318790000	1057300000	68330000	2803900	15180000	50346000	70
P00403	P00403	7	7	7	Cytochrome c oxidase subunit 2	MT-CO2	23010000000	3561300000	155290000	19293000000	2876300000	445170000	19411000	2411700000	168
P00414	P00414	2	2	2	Cytochrome c oxidase subunit 3	MT-CO3	408310000	62587000	29153000	316570000	136100000	20862000	9717700	105520000	15
P00441	P00441	6	6	6	Superoxide dismutase [Cu-Zn]	SOD1	9750900000	951670000	642310000	8157000000	1218900000	118960000	80289000	1019600000	70
P00450	P00450	9	9	9	Ceruloplasmin	CP	19680000	232800	19448000	0	418730	4953.1	413780	0	8
P00491	P00491	12	12	12	Purine nucleoside phosphorylase	PNP	62303000	1748200	33664000	26890000	3461300	97122	1870200	1493900	26
P00492	P00492	11	11	10	Hypoxanthine-guanine phosphoribosyltransferase	HPRT1	13761000000	1190500000	467180000	12104000000	1058600000	91577000	35937000	931050000	234
P00505;P00505-2	P00505;P00505-2	30;26	30;26	30;26	Aspartate aminotransferase, mitochondrial	GOT2	30789000000	1281500000	823550000	28684000000	1184200000	49287000	31675000	1103200000	546
P00558;P00558-2	P00558;P00558-2	28;26	20;19	20;19	Phosphoglycerate kinase 1	PGK1	8363200000	317110000	689570000	7356600000	309750000	11745000	25539000	272460000	189
P00568;Q9Y6K8-2;Q9Y6K8-3;Q9Y6K8	P00568	17;1;1;1	17;1;1;1	17;1;1;1	Adenylate kinase isoenzyme 1	AK1	29446000000	1430700000	239140000	27776000000	2676900000	130060000	21740000	2525100000	271
P00738;P00738-2;P00739;P00739-2	P00738;P00738-2;P00739;P00739-2	14;12;7;7	14;12;7;7	14;12;7;7	Haptoglobin;Haptoglobin alpha chain;Haptoglobin beta chain;Haptoglobin-related protein	HP;HPR	128670000	1605800	127060000	0	5848600	72991	5775600	0	29
P00747	P00747	10	10	10	Plasminogen;Plasmin heavy chain A;Activation peptide;Angiostatin;Plasmin heavy chain A, short form;Plasmin light chain B	PLG	23634000	1421700	22213000	0	562720	33849	528870	0	11
P00751	P00751	4	4	4	Complement factor B;Complement factor B Ba fragment;Complement factor B Bb fragment	CFB	3550700	0	3550700	0	98630	0	98630	0	3
P00846	P00846	1	1	1	ATP synthase subunit a	MT-ATP6	3666600000	0	68587000	3598100000	1833300000	0	34293000	1799000000	16
P00918	P00918	18	18	18	Carbonic anhydrase 2	CA2	53937000000	3159500000	1046700000	49731000000	4149000000	243030000	80517000	3825500000	259
P00966	P00966	8	8	8	Argininosuccinate synthase	ASS1	28579000	10856000	17723000	0	1360900	516960	843950	0	14
P00973-2;P00973-4;P00973;P00973-3	P00973-2;P00973-4;P00973;P00973-3	2;2;2;2	2;2;2;2	2;2;2;2	2-5-oligoadenylate synthase 1	OAS1	1268900	0	1268900	0	70496	0	70496	0	2
P01009;P01009-2;P01009-3	P01009;P01009-2;P01009-3	14;12;9	14;12;9	14;12;9	Alpha-1-antitrypsin;Short peptide from AAT	SERPINA1	366670000	134170000	168830000	63676000	16667000	6098500	7674100	2894400	46
P01011;P01011-2	P01011	8;2	8;2	8;2	Alpha-1-antichymotrypsin;Alpha-1-antichymotrypsin His-Pro-less	SERPINA3	129330000	45108000	84223000	0	6466500	2255400	4211100	0	22
P01019	P01019	8	8	8	Angiotensinogen;Angiotensin-1;Angiotensin-2;Angiotensin-3;Angiotensin-4;Angiotensin 1-9;Angiotensin 1-7;Angiotensin 1-5;Angiotensin 1-4	AGT	688440000	38412000	12200000	637830000	34422000	1920600	610020	31891000	26
P01023	P01023	5	5	5	Alpha-2-macroglobulin	A2M	11660000	3763400	815650	7081200	161950	52269	11328	98350	6
P01024	P01024	9	9	8	Complement C3;Complement C3 beta chain;C3-beta-c;Complement C3 alpha chain;C3a anaphylatoxin;Acylation stimulating protein;Complement C3b alpha chain;Complement C3c alpha chain fragment 1;Complement C3dg fragment;Complement C3g fragment;Complement C3d fragment;Complement C3f fragment;Complement C3c alpha chain fragment 2	C3	14029000	0	14029000	0	144620	0	144620	0	9
P01033	P01033	6	6	6	Metalloproteinase inhibitor 1	TIMP1	267030000	133560000	51762000	81707000	24275000	12141000	4705600	7428000	22
P01034	P01034	6	6	6	Cystatin-C	CST3	1020900000	280230000	67475000	673200000	145840000	40033000	9639300	96171000	54
P01036;P01037;P09228	P01036;P01037	4;2;1	4;2;1	4;2;1	Cystatin-S;Cystatin-SN	CST4;CST1	46668000	4058700	42609000	0	5833400	507340	5326100	0	8
P01040	P01040	6	6	6	Cystatin-A;Cystatin-A, N-terminally processed	CSTA	140450000	65818000	26115000	48520000	20065000	9402500	3730700	6931400	15
P01111;P01116-2;P01116	P01111;P01116-2;P01116	3;2;2	3;2;2	2;1;1	GTPase NRas;GTPase KRas;GTPase KRas, N-terminally processed	NRAS;KRAS	30378000	3242300	9329300	17806000	3037800	324230	932930	1780600	4
P01130-2;P01130-3;P01130-6;P01130-4;P01130-5;P01130	P01130-2;P01130-3;P01130-6;P01130-4;P01130-5;P01130	1;1;1;1;1;1	1;1;1;1;1;1	1;1;1;1;1;1	Low-density lipoprotein receptor	LDLR	423120	0	423120	0	11135	0	11135	0	1
P01133-2;P01133-3;P01133	P01133-2;P01133-3;P01133	6;6;6	6;6;6	6;6;6	Pro-epidermal growth factor;Epidermal growth factor	EGF	65715000	0	5344900	60371000	1152900	0	93769	1059100	6
P01137	P01137	3	3	3	Transforming growth factor beta-1;Latency-associated peptide	TGFB1	4793100	0	4793100	0	217870	0	217870	0	3
P01236	P01236	7	7	7	Prolactin	PRL	340080000	27108000	0	312970000	28340000	2259000	0	26081000	17
P01241-5;P01241-2;P0DML3;P0DML2;P01241	P01241-5;P01241-2;P0DML3;P0DML2;P01241	1;1;1;1;1	1;1;1;1;1	1;1;1;1;1	Somatotropin;Chorionic somatomammotropin hormone 2;Chorionic somatomammotropin hormone 1	GH1;CSH2;CSH1	4102000	0	0	4102000	410200	0	0	410200	1
P01563	P01563	1	1	1	Interferon alpha-2	IFNA2	3163000	0	3163000	0	287540	0	287540	0	1	+
P01591	P01591	3	3	3	Immunoglobulin J chain	IGJ	5553900	0	5553900	0	694240	0	694240	0	3
P01833	P01833	14	14	14	Polymeric immunoglobulin receptor;Secretory component	PIGR	42185000	13133000	25770000	3282700	1028900	320310	628540	80067	25
P01834	P01834	4	4	4	Ig kappa chain C region	IGKC	212140000	67977000	43569000	100600000	42429000	13595000	8713900	20120000	22
P01857	P01857	9	9	4	Ig gamma-1 chain C region	IGHG1	282870000	127420000	39042000	116410000	18858000	8494800	2602800	7760500	37
P01859	P01859	5	1	0	Ig gamma-2 chain C region	IGHG2	50473000	8611200	13355000	28507000	3882600	662400	1027300	2192800	4
P01860	P01860	6	1	0	Ig gamma-3 chain C region	IGHG3	42720000	18994000	0	23726000	2512900	1117300	0	1395600	3
P01861	P01861	5	1	1	Ig gamma-4 chain C region	IGHG4	268840	0	268840	0	19203	0	19203	0	1	+
P01871;P01871-2	P01871;P01871-2	5;5	5;5	5;5	Ig mu chain C region	IGHM	13914000	11112000	2801800	0	579750	463010	116740	0	8
P01876	P01876	8	8	5	Ig alpha-1 chain C region	IGHA1	139230000	64205000	48853000	26175000	8702000	4012800	3053300	1635900	29
P01889	P01889	8	2	2	HLA class I histocompatibility antigen, B-7 alpha chain	HLA-B	6581100	0	6581100	0	365620	0	365620	0	3
P01893;P13747	P01893	5;2	1;0	1;0	Putative HLA class I histocompatibility antigen, alpha chain H	HLA-H	11581000	0	11581000	0	609550	0	609550	0	4
P01903;P01906	P01903	5;1	5;1	5;1	HLA class II histocompatibility antigen, DR alpha chain	HLA-DRA	27766000	0	27766000	0	3085100	0	3085100	0	8
P01911	P01911	4	3	2	HLA class II histocompatibility antigen, DRB1-15 beta chain	HLA-DRB1	71911000	66747000	5163800	0	4230000	3926300	303750	0	3
P01920	P01920	2	2	2	HLA class II histocompatibility antigen, DQ beta 1 chain	HLA-DQB1	3036600	0	3036600	0	253050	0	253050	0	2
P02008	P02008	4	4	4	Hemoglobin subunit zeta	HBZ	54480000	9591100	2826500	42063000	4952800	871920	256960	3823900	5
P02452	P02452	2	2	2	Collagen alpha-1(I) chain	COL1A1	6839700	6839700	0	0	92429	92429	0	0	2
P02511	P02511	7	7	7	Alpha-crystallin B chain	CRYAB	350050000	62510000	97740000	189800000	31823000	5682700	8885400	17255000	29
P02545-2;P02545-6;P02545;P02545-3;P02545-5;P02545-4	P02545-2;P02545-6;P02545;P02545-3;P02545-5;P02545-4	33;33;33;32;24;24	33;33;33;32;24;24	31;31;31;30;22;22	Prelamin-A/C;Lamin-A/C	LMNA	2119500000	133000000	34884000	1951600000	57283000	3594500	942820	52746000	82
P02647	P02647	7	7	7	Apolipoprotein A-I;Proapolipoprotein A-I;Truncated apolipoprotein A-I	APOA1	140500000	0	8900800	131600000	7805700	0	494490	7311200	12
P02649;CON__Q03247	P02649	17;2	17;2	17;2	Apolipoprotein E	APOE	6793500000	103000000	21173000	6669400000	308800000	4681800	962390	303150000	93
P02743	P02743	9	9	9	Serum amyloid P-component;Serum amyloid P-component(1-203)	APCS	42331000000	9815700000	653930000	31862000000	4233100000	981570000	65393000	3186200000	328
P02751-1;P02751-3;P02751-8;P02751-17;P02751;P02751-6;P02751-14;P02751-7;P02751-10;P02751-5;P02751-9;P02751-11;P02751-13;P02751-12;P02751-4;P02751-16;P02751-2	P02751-1;P02751-3;P02751-8;P02751-17;P02751;P02751-6;P02751-14;P02751-7;P02751-10;P02751-5;P02751-9;P02751-11;P02751-13;P02751-12;P02751-4	79;78;77;77;77;76;76;76;75;75;75;75;73;68;67;20;18	79;78;77;77;77;76;76;76;75;75;75;75;73;68;67;20;18	79;78;77;77;77;76;76;76;75;75;75;75;73;68;67;20;18	Fibronectin;Anastellin;Ugl-Y1;Ugl-Y2;Ugl-Y3	FN1	17854000000	2918600000	809500000	14126000000	176780000	28897000	8014900	139860000	531
P02753	P02753	5	5	5	Retinol-binding protein 4;Plasma retinol-binding protein(1-182);Plasma retinol-binding protein(1-181);Plasma retinol-binding protein(1-179);Plasma retinol-binding protein(1-176)	RBP4	132230000	8627200	0	123600000	13223000	862720	0	12360000	12
P02763;P19652	P02763	6;2	6;2	6;2	Alpha-1-acid glycoprotein 1	ORM1	143390000	0	143390000	0	14339000	0	14339000	0	14
P02765	P02765	2	2	2	Alpha-2-HS-glycoprotein;Alpha-2-HS-glycoprotein chain A;Alpha-2-HS-glycoprotein chain B	AHSG	2539000	0	2539000	0	195310	0	195310	0	1
P02774;P02774-3;P02774-2;CON__Q3MHN5;CON__ENSEMBL:ENSBTAP00000018229	P02774;P02774-3;P02774-2	11;11;8;1;1	11;11;8;1;1	11;11;8;1;1	Vitamin D-binding protein	GC	57740000	1625300	56115000	0	2062100	58046	2004100	0	15
P02786	P02786	13	13	13	Transferrin receptor protein 1;Transferrin receptor protein 1, serum form	TFRC	104930000	63290000	11242000	30395000	2690400	1622800	288250	779360	25
P02787	P02787	27	27	27	Serotransferrin	TF	931390000	56588000	87046000	787760000	22717000	1380200	2123100	19214000	69
P02788;P02788-2;CON__Q29443;CON__Q0IIK2	P02788;P02788-2	57;55;2;2	57;55;2;2	57;55;2;2	Lactotransferrin;Lactoferricin-H;Kaliocin-1;Lactoferroxin-A;Lactoferroxin-B;Lactoferroxin-C	LTF	38538000000	9341300000	7993400000	21203000000	819950000	198750000	170070000	451130000	1383
P02790	P02790	3	3	3	Hemopexin	HPX	4755900	0	4755900	0	206780	0	206780	0	3
P02792	P02792	4	4	4	Ferritin light chain	FTL	26182000	0	20843000	5338900	3272800	0	2605400	667370	10
P02794	P02794	9	9	9	Ferritin heavy chain;Ferritin heavy chain, N-terminally processed	FTH1	2293500000	1317500000	369350000	606620000	208500000	119780000	33577000	55147000	80
P03886	P03886	3	3	3	NADH-ubiquinone oxidoreductase chain 1	MT-ND1	146990000	0	4448100	142550000	24499000	0	741360	23758000	4
P03891	P03891	2	2	2	NADH-ubiquinone oxidoreductase chain 2	MT-ND2	151200000	0	2628800	148570000	18900000	0	328590	18572000	11
P03905	P03905	3	3	3	NADH-ubiquinone oxidoreductase chain 4	MT-ND4	799310000	29198000	18713000	751400000	88812000	3244200	2079300	83489000	16
P03915	P03915	5	5	5	NADH-ubiquinone oxidoreductase chain 5	MT-ND5	1377800000	17918000	15333000	1344500000	114810000	1493200	1277700	112040000	44
P03928	P03928	4	4	4	ATP synthase protein 8	MT-ATP8	1801400000	48886000	3233500	1749300000	600480000	16295000	1077800	583110000	109
P03950	P03950	4	4	4	Angiogenin	ANG	55825000	0	2735600	53089000	6978100	0	341950	6636200	6
P03973	P03973	12	12	12	Antileukoproteinase	SLPI	7221600000	770820000	216550000	6234300000	902710000	96352000	27068000	779290000	71
P04003	P04003	4	4	4	C4b-binding protein alpha chain	C4BPA	2584700	0	2584700	0	83377	0	83377	0	4
P04004;CON__Q3ZBS7	P04004	8;2	8;2	8;2	Vitronectin;Vitronectin V65 subunit;Vitronectin V10 subunit;Somatomedin-B	VTN	81213000	1257300	39621000	40335000	3383900	52386	1650900	1680600	17
P04040	P04040	18	18	18	Catalase	CAT	308410000	99146000	180500000	28758000	10635000	3418800	6224200	991640	46
P04049;P04049-2	P04049;P04049-2	12;12	7;7	6;6	RAF proto-oncogene serine/threonine-protein kinase	RAF1	17906000	0	17906000	0	483940	0	483940	0	7
P04062-4;P04062-2;P04062;P04062-5;P04062-3	P04062-4;P04062-2;P04062;P04062-5	4;4;4;3;1	4;4;4;3;1	4;4;4;3;1	Glucosylceramidase	GBA	16301000	2745100	1012000	12543000	652020	109800	40480	501740	4
P04066	P04066	14	14	14	Tissue alpha-L-fucosidase	FUCA1	7962300000	69909000	160980000	7731400000	346190000	3039500	6999100	336150000	128
P04075;P05062	P04075	36;1	36;1	2;0	Fructose-bisphosphate aldolase A	ALDOA	192480000000	31994000000	3281400000	157210000000	8368900000	1391000000	142670000	6835200000	1188
P04075-2	P04075-2	36	2	2	Fructose-bisphosphate aldolase A	ALDOA	10321000000	733200000	97841000	9490100000	448750000	31878000	4253900	412610000	90
P04080	P04080	4	4	4	Cystatin-B	CSTB	276020000	5253600	122070000	148690000	46003000	875610	20345000	24782000	25
P04083	P04083	23	23	23	Annexin A1	ANXA1	2217100000	158020000	1420500000	638580000	110850000	7901000	71024000	31929000	128
P04085-2;P04085	P04085-2;P04085	3;3	3;3	3;3	Platelet-derived growth factor subunit A	PDGFA	4336200	0	4336200	0	433620	0	433620	0	3
P04156	P04156	5	5	5	Major prion protein	PRNP	949070000	32385000	49685000	867000000	79089000	2698700	4140400	72250000	29
P04179-4;P04179;P04179-2;P04179-3	P04179-4;P04179;P04179-2;P04179-3	10;10;9;5	10;10;9;5	10;10;9;5	Superoxide dismutase [Mn], mitochondrial	SOD2	7014900000	185160000	337760000	6492000000	779440000	20573000	37529000	721340000	85
P04216	P04216	3	3	3	Thy-1 membrane glycoprotein	THY1	174860000	2375300	1820500	170660000	29143000	395890	303420	28444000	10
P04233-2;P04233-3;P04233	P04233-2;P04233-3;P04233	2;1;1	2;1;1	2;1;1	HLA class II histocompatibility antigen gamma chain	CD74	9683400	0	9683400	0	806950	0	806950	0	2
P04259	P04259	42	1	1	Keratin, type II cytoskeletal 6B	KRT6B	35211000	35211000	0	0	1173700	1173700	0	0	2	+
P04264;CON__P04264	P04264;CON__P04264	46;44	41;39	29;27	Keratin, type II cytoskeletal 1	KRT1	94048000000	72715000000	2551400000	18781000000	3033800000	2345600000	82303000	605850000	2558			+
P04278-4;P04278;P04278-2;P04278-3;P04278-5	P04278-4;P04278;P04278-2;P04278-3;P04278-5	4;4;3;3;3	4;4;3;3;3	3;3;2;2;2	Sex hormone-binding globulin	SHBG	123060000	2407800	214540	120440000	7691100	150490	13409	7527200	9
P04279;P04279-2	P04279;P04279-2	42;40	37;35	37;35	Semenogelin-1;Alpha-inhibin-92;Alpha-inhibin-31;Seminal basic protein	SEMG1	155010000000	20251000000	4740300000	130010000000	5345000000	698300000	163460000	4483200000	1385
P04350	P04350	25	4	2	Tubulin beta-4A chain	TUBB4A	121730000	1322500	1128500	119270000	6086300	66124	56424	5963700	13
P04406	P04406	18	17	1	Glyceraldehyde-3-phosphate dehydrogenase	GAPDH	100860000000	6125300000	1638900000	93092000000	5932700000	360310000	96408000	5476000000	786
P04406-2	P04406-2	18	1	1	Glyceraldehyde-3-phosphate dehydrogenase	GAPDH	637010	0	637010	0	42468	0	42468	0	2
P04424-3;P04424-2;P04424	P04424-3;P04424-2;P04424	9;9;9	9;9;9	9;9;9	Argininosuccinate lyase	ASL	27686000	0	18094000	9592400	1203700	0	786690	417060	11
P04439;P04439-2	P04439;P04439-2	9;9	7;7	5;5	HLA class I histocompatibility antigen, A-3 alpha chain	HLA-A	101010000	0	55028000	45980000	4809900	0	2620400	2189500	15
P04440	P04440	4	4	3	HLA class II histocompatibility antigen, DP beta 1 chain	HLA-DPB1	5313200	0	5313200	0	408710	0	408710	0	4
P04554-2;P04554	P04554-2;P04554	2;1	2;1	2;1	Protamine-2;Basic nuclear protein HPI1;Basic nuclear protein HPI2;Basic nuclear protein HPS1;Basic nuclear protein HPS2;Sperm histone HP4;Sperm histone HP2;Sperm histone HP3	PRM2	633050000	0	418600000	214450000	126610000	0	83720000	42891000	18
P04632	P04632	3	3	3	Calpain small subunit 1	CAPNS1	176590000	15134000	81942000	79512000	16053000	1375800	7449200	7228400	13
P19961;P04746;P04745;P19961-2;P04746-2;CON__Q3MHH8	P19961;P04746;P04745;P19961-2	7;7;7;5;3;2	7;7;7;5;3;2	7;7;7;5;3;2	Alpha-amylase 2B;Pancreatic alpha-amylase;Alpha-amylase 1	AMY2B;AMY2A;AMY1A	150330000	61248000	1398000	87684000	6013200	2449900	55919	3507300	19
P04792	P04792	14	14	14	Heat shock protein beta-1	HSPB1	4645800000	196680000	1465500000	2983700000	331850000	14049000	104680000	213120000	128
P04839;Q9Y5S8-2	P04839	9;1	9;1	8;0	Cytochrome b-245 heavy chain	CYBB	340560000	0	203510000	137050000	12613000	0	7537500	5075800	28
P04843	P04843	32	32	32	Dolichyl-diphosphooligosaccharide--protein glycosyltransferase subunit 1	RPN1	9434100000	889100000	724500000	7820500000	254980000	24030000	19581000	211370000	189
P04844;P04844-2	P04844;P04844-2	17;16	17;16	17;16	Dolichyl-diphosphooligosaccharide--protein glycosyltransferase subunit 2	RPN2	5731300000	677730000	364300000	4689300000	249190000	29466000	15839000	203880000	112
P04899;P04899-4;P04899-6;P04899-3;P04899-5;P04899-2;P11488;P19087;A8MTJ3	P04899;P04899-4;P04899-6;P04899-3;P04899-5;P04899-2	11;11;10;10;10;10;2;2;2	11;11;10;10;10;10;2;2;2	6;6;6;6;6;6;0;0;0	Guanine nucleotide-binding protein G(i) subunit alpha-2	GNAI2	674740000	30139000	318300000	326300000	39691000	1772900	18724000	19194000	67
P05023-4;P05023;P05023-3;P05023-2;P20648	P05023-4;P05023;P05023-3;P05023-2	44;44;40;29;4	36;36;32;24;1	25;25;21;22;0	Sodium/potassium-transporting ATPase subunit alpha-1	ATP1A1	14467000000	1549900000	295180000	12622000000	321490000	34442000	6559500	280490000	314
P05026-2;P05026	P05026-2;P05026	7;7	7;7	7;7	Sodium/potassium-transporting ATPase subunit beta-1	ATP1B1	1405300000	25028000	14168000	1366100000	117110000	2085700	1180700	113840000	35
P05060	P05060	1	1	1	Secretogranin-1;PE-11;GAWK peptide;CCB peptide	CHGB	13959000	0	0	13959000	367340	0	0	367340	3
P05067-7;P05067-11;P05067-8;P05067-9;P05067;P05067-3;P05067-4;P05067-5;P05067-6;P05067-10;P05067-2	P05067-7;P05067-11;P05067-8;P05067-9;P05067;P05067-3;P05067-4;P05067-5;P05067-6;P05067-10	8;8;8;8;8;7;7;7;7;6;3	8;8;8;8;8;7;7;7;7;6;3	7;7;7;7;7;6;6;6;6;5;3	Amyloid beta A4 protein;N-APP;Soluble APP-alpha;Soluble APP-beta;C99;Beta-amyloid protein 42;Beta-amyloid protein 40;C83;P3(42);P3(40);C80;Gamma-secretase C-terminal fragment 59;Gamma-secretase C-terminal fragment 57;Gamma-secretase C-terminal fragment 50;C31	APP	45750000	2573200	11059000	32118000	1429700	80411	345600	1003700	12
P05089;P05089-2;P05089-3	P05089;P05089-2;P05089-3	7;7;5	7;7;5	7;7;5	Arginase-1	ARG1	131610000	120730000	7654100	3223500	7741700	7101900	450240	189620	23
P05090	P05090	6	6	6	Apolipoprotein D	APOD	69333000	10919000	58413000	0	7703600	1213300	6490400	0	15
P05091;P05091-2	P05091;P05091-2	14;12	11;10	11;10	Aldehyde dehydrogenase, mitochondrial	ALDH2	48208000	2178800	46030000	0	2096000	94729	2001300	0	14
P05107	P05107	27	27	27	Integrin beta-2	ITGB2	782560000	2296100	714280000	65983000	18199000	53397	16611000	1534500	73
P05109	P05109	6	6	6	Protein S100-A8;Protein S100-A8, N-terminally processed	S100A8	3469400000	365440000	2988200000	115780000	433680000	45680000	373520000	14473000	137
P05120	P05120	4	4	4	Plasminogen activator inhibitor 2	SERPINB2	6662900	0	6662900	0	391930	0	391930	0	4
P05141	P05141	20	16	7	ADP/ATP translocase 2;ADP/ATP translocase 2, N-terminally processed	SLC25A5	23581000000	2608300000	782940000	20190000000	1241100000	137280000	41207000	1062600000	301
P05154	P05154	19	19	19	Plasma serine protease inhibitor	SERPINA5	3636900000	771320000	86092000	2779500000	181840000	38566000	4304600	138970000	108
P05155-2;P05155;P05155-3	P05155-2;P05155;P05155-3	3;3;3	3;3;3	3;3;3	Plasma protease C1 inhibitor	SERPING1	8719900	0	5357000	3362900	435990	0	267850	168140	3
P05161	P05161	3	3	3	Ubiquitin-like protein ISG15	ISG15	45854000	2268800	8478800	35107000	3821200	189070	706570	2925600	8
P05164-2;P05164;P05164-3	P05164-2;P05164;P05164-3	29;29;29	29;29;29	26;26;26	Myeloperoxidase;Myeloperoxidase;89 kDa myeloperoxidase;84 kDa myeloperoxidase;Myeloperoxidase light chain;Myeloperoxidase heavy chain	MPO	1896900000	137530000	1703300000	56003000	45164000	3274600	40556000	1333400	223
P05165-2;P05165;P05165-3	P05165-2;P05165;P05165-3	13;13;12	13;13;12	13;13;12	Propionyl-CoA carboxylase alpha chain, mitochondrial	PCCA	139730000	7971600	3012600	128750000	3249500	185390	70059	2994100	15
P05166;P05166-2	P05166;P05166-2	17;17	17;17	17;17	Propionyl-CoA carboxylase beta chain, mitochondrial	PCCB	383530000	23585000	9093100	350850000	12784000	786160	303100	11695000	36
P05186-3;P05186;P05186-2	P05186-3;P05186;P05186-2	7;7;5	7;7;5	7;7;5	Alkaline phosphatase, tissue-nonspecific isozyme	ALPL	48232000	10545000	2863600	34823000	2097000	458480	124500	1514100	9
P05198	P05198	16	16	16	Eukaryotic translation initiation factor 2 subunit 1	EIF2S1	497720000	19790000	119660000	358270000	22623000	899540	5438900	16285000	38
P05362	P05362	4	4	4	Intercellular adhesion molecule 1	ICAM1	2472600	0	2472600	0	98904	0	98904	0	4
P05386	P05386	3	3	3	60S acidic ribosomal protein P1	RPLP1	980510000	14396000	0	966120000	326840000	4798800	0	322040000	9
P05387	P05387	8	8	8	60S acidic ribosomal protein P2	RPLP2	6235800000	686730000	53581000	5495500000	1247200000	137350000	10716000	1099100000	85
P05388;P05388-2;Q8NHW5	P05388;P05388-2;Q8NHW5	13;12;9	13;12;9	13;12;9	60S acidic ribosomal protein P0;60S acidic ribosomal protein P0-like	RPLP0;RPLP0P6	10254000000	616730000	405040000	9232700000	788800000	47441000	31157000	710200000	141
P05452;CON__Q2KIS7	P05452	9;4	9;4	9;4	Tetranectin	CLEC3B	1071600000	91633000	12048000	967940000	107160000	9163300	1204800	96794000	32
P05455	P05455	8	8	8	Lupus La protein	SSB	14130000	0	11631000	2498900	642250	0	528670	113590	10
P05556-2;P05556;P05556-5;P05556-4;P05556-3	P05556-2;P05556;P05556-5;P05556-4;P05556-3	5;5;5;5;5	5;5;5;5;5	5;5;5;5;5	Integrin beta-1	ITGB1	13996000	0	6438000	7558000	424120	0	195090	229030	6
P05771;P05771-2	P05771;P05771-2	7;7	7;7	4;4	Protein kinase C beta type	PRKCB	15274000	0	9882900	5390700	436390	0	282370	154020	10
P05783;CON__H-INV:HIT000015463	P05783	12;1	10;1	7;1	Keratin, type I cytoskeletal 18	KRT18	72760000	27471000	45289000	0	2798500	1056600	1741900	0	25
P06132	P06132	9	9	9	Uroporphyrinogen decarboxylase	UROD	490630000	13414000	5684600	471530000	30664000	838360	355290	29471000	21
P06280	P06280	8	8	8	Alpha-galactosidase A	GLA	513120000	32244000	12150000	468720000	19004000	1194200	450010	17360000	28
P06396;P06396-4;P06396-3;CON__Q3SX14	P06396;P06396-4;P06396-3;CON__Q3SX14	26;25;25;15	1;0;0;0	1;0;0;0	Gelsolin	GSN	40962000	0	3626400	37336000	1204800	0	106660	1098100	4			+
P06396-2	P06396-2	26	26	1	Gelsolin	GSN	3691000000	169310000	750130000	2771500000	115340000	5291000	23442000	86611000	118
P06454-2;P06454	P06454-2;P06454	1;1	1;1	1;1	Prothymosin alpha;Prothymosin alpha, N-terminally processed;Thymosin alpha-1	PTMA	1512800	960040	552730	0	504260	320010	184240	0	3
P06493;P06493-2	P06493;P06493-2	4;2	3;2	2;1	Cyclin-dependent kinase 1	CDK1	4770500	0	4770500	0	251080	0	251080	0	2
P06576	P06576	23	23	23	ATP synthase subunit beta, mitochondrial	ATP5B	141520000000	12286000000	2612900000	126620000000	4880000000	423650000	90102000	4366200000	1702
P06702	P06702	9	9	9	Protein S100-A9	S100A9	5187100000	44861000	5052900000	89386000	648390000	5607600	631610000	11173000	244
P06703	P06703	2	2	2	Protein S100-A6	S100A6	61186000	2906000	58280000	0	12237000	581200	11656000	0	7
P06727	P06727	13	13	12	Apolipoprotein A-IV	APOA4	145050000	14536000	3085800	127430000	5578800	559090	118680	4901100	18
P06730;P06730-2;P06730-3	P06730;P06730-2;P06730-3	7;7;6	7;7;6	7;7;6	Eukaryotic translation initiation factor 4E	EIF4E	1343500000	54100000	30711000	1258700000	122140000	4918100	2791900	114430000	25
P06732	P06732	3	1	1	Creatine kinase M-type;Creatine kinase M-type, N-terminally processed	CKM	1058300	0	1058300	0	52915	0	52915	0	1
P06733;P06733-2	P06733;P06733-2	39;23	39;23	37;22	Alpha-enolase	ENO1	193340000000	20197000000	1773700000	171370000000	8788200000	918060000	80625000	7789500000	1546
P06737-2;P06737	P06737-2;P06737	21;21	17;17	17;17	Glycogen phosphorylase, liver form	PYGL	211910000	1784000	119350000	90773000	4155000	34980	2340200	1779900	29
P06744;P06744-2;Q8N196	P06744;P06744-2	26;25;1	26;25;1	20;19;1	Glucose-6-phosphate isomerase	GPI	97127000000	4422600000	2502500000	90202000000	3735600000	170100000	96250000	3469300000	964
P06746	P06746	5	5	5	DNA polymerase beta	POLB	16073000	0	982350	15090000	845920	0	51703	794220	5
P06748-3;P06748-2;P06748	P06748-3;P06748-2;P06748	5;5;5	5;5;5	5;5;5	Nucleophosmin	NPM1	210670000	37705000	70358000	102610000	19152000	3427700	6396200	9327800	40
P06753-2;P06753-3;P06753-6;P06753-5;P06753-4;P06753-7	P06753-2;P06753-3;P06753-6;P06753-5;P06753-4	20;18;18;17;15;7	20;18;18;17;15;7	12;10;10;9;7;2	Tropomyosin alpha-3 chain	TPM3	799200000	130140000	213470000	455590000	49950000	8133900	13342000	28474000	62
P06858	P06858	14	14	14	Lipoprotein lipase	LPL	1671100000	412100000	69950000	1189000000	83553000	20605000	3497500	59450000	53
P06865;P06865-2	P06865	17;4	17;4	17;4	Beta-hexosaminidase subunit alpha	HEXA	2868000000	67088000	45876000	2755100000	114720000	2683500	1835000	110200000	63
Q16778;P33778;P23527;P06899;Q6DRA6;Q6DN03	Q16778;P33778;P23527;P06899	12;12;12;12;3;3	2;2;2;2;2;2	0;0;0;0;0;0	Histone H2B type 2-E;Histone H2B type 1-B;Histone H2B type 1-O;Histone H2B type 1-J	HIST2H2BE;HIST1H2BB;HIST1H2BO;HIST1H2BJ	3599800000	243180000	127500000	3229100000	514260000	34740000	18214000	461310000	27
P07098-2;P07098-4;P07098;P07098-3	P07098-2;P07098-4;P07098;P07098-3	3;3;3;3	3;3;3;3	3;3;3;3	Gastric triacylglycerol lipase	LIPF	28281000	0	0	28281000	2020100	0	0	2020100	4
P07099	P07099	7	7	7	Epoxide hydrolase 1	EPHX1	56299000	6165200	37779000	12354000	2165300	237120	1453000	475160	10
P07108;P07108-3;P07108-2;P07108-4;P07108-5;P07108-6	P07108;P07108-3;P07108-2;P07108-4;P07108-5	7;6;6;6;6;2	7;6;6;6;6;2	7;6;6;6;6;2	Acyl-CoA-binding protein	DBI	863740000	31012000	29983000	802750000	172750000	6202400	5996600	160550000	26
P07195	P07195	16	15	15	L-lactate dehydrogenase B chain	LDHB	9080900000	819990000	391050000	7869900000	534170000	48235000	23003000	462930000	128
P07196;P07197-2	P07196;P07197-2	4;2	2;0	2;0	Neurofilament light polypeptide;Neurofilament medium polypeptide	NEFL;NEFM	30036000	0	0	30036000	811780	0	0	811780	3
P07203;P07203-2	P07203	11;2	11;2	11;2	Glutathione peroxidase 1	GPX1	2833000000	50118000	96957000	2685900000	217920000	3855300	7458200	206610000	65
P07205	P07205	43	43	35	Phosphoglycerate kinase 2	PGK2	272140000000	18569000000	6294400000	247280000000	9719300000	663170000	224800000	8831300000	2308
P07237	P07237	30	30	30	Protein disulfide-isomerase	P4HB	5999100000	917800000	962490000	4118800000	171400000	26223000	27500000	117680000	250
P07288;P07288-5;P07288-2;P07288-3;P07288-4	P07288;P07288-5;P07288-2;P07288-3	10;9;9;8;3	10;9;9;8;3	9;8;8;7;2	Prostate-specific antigen	KLK3	3085800000	849000000	689740000	1547100000	280530000	77182000	62704000	140640000	106
P07305;P07305-2	P07305;P07305-2	5;4	5;4	5;4	Histone H1.0;Histone H1.0, N-terminally processed	H1F0	95512000	58395000	23275000	13841000	19102000	11679000	4655100	2768300	13
P07306-2;P07306	P07306-2;P07306	2;2	2;2	2;2	Asialoglycoprotein receptor 1	ASGR1	368790	0	368790	0	20488	0	20488	0	3
P07311	P07311	7	7	5	Acylphosphatase-1	ACYP1	4184700000	124160000	117530000	3943000000	523090000	15520000	14691000	492880000	36
P07311-2	P07311-2	3	1	1	Acylphosphatase-1	ACYP1	3373600	3373600	0	0	674720	674720	0	0	1	+
P07315	P07315	4	4	4	Gamma-crystallin C	CRYGC	89067000	0	978300	88089000	8906700	0	97830	8808900	6
P07320	P07320	5	5	5	Gamma-crystallin D	CRYGD	170910000	1208600	1480100	168220000	18990000	134290	164450	18691000	10
P07339	P07339	14	14	14	Cathepsin D;Cathepsin D light chain;Cathepsin D heavy chain	CTSD	624090000	251740000	136940000	235410000	32847000	13250000	7207200	12390000	57
P07355;P07355-2	P07355;P07355-2	23;22	23;22	5;5	Annexin A2	ANXA2	1235600000	246260000	533990000	455360000	53722000	10707000	23217000	19798000	143
P07384	P07384	20	20	20	Calpain-1 catalytic subunit	CAPN1	375780000	26651000	176420000	172710000	10438000	740310	4900600	4797500	62
P07437	P07437	24	3	3	Tubulin beta chain	TUBB	474850000	53238000	59796000	361810000	23742000	2661900	2989800	18091000	29
P07476	P07476	7	7	7	Involucrin	IVL	17440000	9404300	8035300	0	528470	284980	243490	0	7
P07602;P07602-2;P07602-3	P07602;P07602-2;P07602-3	18;18;18	18;18;18	18;18;18	Prosaposin;Saposin-A;Saposin-B-Val;Saposin-B;Saposin-C;Saposin-D	PSAP	982020000	133380000	166600000	682040000	31678000	4302600	5374200	22001000	71
P07686	P07686	10	10	10	Beta-hexosaminidase subunit beta;Beta-hexosaminidase subunit beta chain B;Beta-hexosaminidase subunit beta chain A	HEXB	149640000	14373000	12639000	122630000	5159900	495610	435830	4228500	25
P07711	P07711	5	5	5	Cathepsin L1;Cathepsin L1 heavy chain;Cathepsin L1 light chain	CTSL	383370000	8200000	7536200	367630000	34852000	745460	685110	33421000	18
P07737;CON__P02584	P07737	12;5	12;5	12;5	Profilin-1	PFN1	4639800000	238890000	577250000	3823600000	515530000	26543000	64139000	424850000	166
P07738	P07738	13	13	13	Bisphosphoglycerate mutase	BPGM	3013100000	52310000	56659000	2904100000	215220000	3736400	4047100	207440000	68
P07741;P07741-2	P07741;P07741-2	9;8	9;8	9;8	Adenine phosphoribosyltransferase	APRT	641780000	41424000	139180000	461180000	53482000	3452000	11598000	38431000	35
P07814	P07814	73	73	72	Bifunctional glutamate/proline--tRNA ligase;Glutamate--tRNA ligase;Proline--tRNA ligase	EPRS	10208000000	836910000	582300000	8788600000	124490000	10206000	7101300	107180000	346
P07858	P07858	14	14	14	Cathepsin B;Cathepsin B light chain;Cathepsin B heavy chain	CTSB	1977600000	65428000	96188000	1816000000	104080000	3443600	5062600	95576000	56
P07864	P07864	24	24	23	L-lactate dehydrogenase C chain	LDHC	157970000000	28109000000	1201500000	128660000000	8314100000	1479400000	63237000	6771500000	1073
P07900;P07900-2;Q58FG0;Q14568	P07900;P07900-2	56;56;7;7	38;38;4;2	37;37;4;2	Heat shock protein HSP 90-alpha	HSP90AA1	149220000000	12495000000	3150600000	133570000000	4521800000	378650000	95474000	4047700000	1312
P07902;P07902-2	P07902;P07902-2	3;2	3;2	3;2	Galactose-1-phosphate uridylyltransferase	GALT	5043000	0	5043000	0	315190	0	315190	0	2
P07910-2;P07910;P07910-4;P0DMR1;O60812;B7ZW38;B2RXH8;P07910-3	P07910-2;P07910;P07910-4;P0DMR1;O60812;B7ZW38;B2RXH8;P07910-3	10;10;8;7;7;7;7;6	10;10;8;7;7;7;7;6	10;10;8;7;7;7;7;6	Heterogeneous nuclear ribonucleoproteins C1/C2;Heterogeneous nuclear ribonucleoprotein C-like 4;Heterogeneous nuclear ribonucleoprotein C-like 1;Heterogeneous nuclear ribonucleoprotein C-like 3;Heterogeneous nuclear ribonucleoprotein C-like 2	HNRNPC;HNRNPCL4;HNRNPCL1;HNRNPCL3;HNRNPCL2	154310000	28644000	64983000	60686000	8573000	1591300	3610200	3371500	36
P07911-2;P07911-4;P07911;P07911-5	P07911-2;P07911-4;P07911;P07911-5	1;1;1;1	1;1;1;1	1;1;1;1	Uromodulin;Uromodulin, secreted form	UMOD	849820	0	849820	0	32685	0	32685	0	2
P07919;A0A096LP55	P07919	3;1	3;1	3;1	Cytochrome b-c1 complex subunit 6, mitochondrial	UQCRH	661460000	602440000	59022000	0	110240000	100410000	9836900	0	5
P07947	P07947	10	6	3	Tyrosine-protein kinase Yes	YES1	52791000	3009000	7615800	42166000	2111600	120360	304630	1686700	9
P07948-2	P07948-2	10	10	1	Tyrosine-protein kinase Lyn	LYN	21320000	0	21320000	0	789640	0	789640	0	13
P07951;CON__Q3SX28;P07951-2;P07951-3	P07951;CON__Q3SX28;P07951-2;P07951-3	9;8;8;7	2;2;2;1	1;1;1;1	Tropomyosin beta chain	TPM2	3558100	0	3558100	0	222380	0	222380	0	2			+
P07954-2;P07954	P07954-2;P07954	24;23	24;23	24;23	Fumarate hydratase, mitochondrial	FH	52942000000	5968400000	1816100000	45158000000	2205900000	248680000	75670000	1881600000	701
P07998	P07998	3	3	3	Ribonuclease pancreatic	RNASE1	136910000	0	0	136910000	19558000	0	0	19558000	5
P17010-2;P08048-2;P08048-3;P08048;P17010;P17010-3	P17010-2;P08048-2;P08048-3;P08048;P17010;P17010-3	6;6;6;6;6;6	6;6;6;6;6;6	6;6;6;6;6;6	Zinc finger X-chromosomal protein;Zinc finger Y-chromosomal protein	ZFX;ZFY	99742000	716160	1084500	97941000	4155900	29840	45186	4080900	12
P08118	P08118	2	2	2	Beta-microseminoprotein	MSMB	136810000	53727000	27439000	55647000	136810000	53727000	27439000	55647000	6
P08133;P08133-2	P08133;P08133-2	34;33	34;33	34;33	Annexin A6	ANXA6	1378800000	49294000	656430000	673090000	32065000	1146400	15266000	15653000	126
P08134	P08134	8	1	1	Rho-related GTP-binding protein RhoC	RHOC	45533000	5624600	25323000	14585000	5691600	703070	3165400	1823200	6
P08174-4;P08174;P08174-3;P08174-5;P08174-2;P08174-6;P08174-7	P08174-4;P08174;P08174-3;P08174-5;P08174-2;P08174-6;P08174-7	16;16;16;16;16;16;16	16;16;16;16;16;16;16	16;16;16;16;16;16;16	Complement decay-accelerating factor	CD55	10694000000	1047400000	318100000	9328700000	464960000	45537000	13830000	405590000	101
P08195-2;P08195-3;P08195;P08195-4	P08195-2;P08195-3;P08195;P08195-4	16;16;16;16	16;16;16;16	16;16;16;16	4F2 cell-surface antigen heavy chain	SLC3A2	537320000	20484000	23059000	493770000	19190000	731580	823540	17635000	50
P08236-3;P08236-2;P08236	P08236-3;P08236-2;P08236	12;12;12	12;12;12	12;12;12	Beta-glucuronidase	GUSB	2031400000	83792000	27333000	1920200000	96731000	3990100	1301600	91439000	37
P08237-3;P08237;P08237-2	P08237-3;P08237;P08237-2	38;33;31	36;31;30	35;30;30	ATP-dependent 6-phosphofructokinase, muscle type	PFKM	23368000000	700360000	206350000	22461000000	649110000	19454000	5731900	623920000	372
P08238;Q58FF7	P08238	57;22	57;22	31;9	Heat shock protein HSP 90-beta	HSP90AB1	126960000000	7726000000	6603200000	112630000000	3847300000	234120000	200100000	3413100000	1195
P08240;P08240-2	P08240;P08240-2	16;15	16;15	16;15	Signal recognition particle receptor subunit alpha	SRPR	371240000	11175000	12269000	347800000	10607000	319290	350540	9937000	25
P08243-2;P08243;P08243-3	P08243-2;P08243;P08243-3	11;11;10	11;11;10	11;11;10	Asparagine synthetase [glutamine-hydrolyzing]	ASNS	98029000	459890	10130000	87440000	3501000	16425	361780	3122800	14
P08246	P08246	3	3	3	Neutrophil elastase	ELANE	358750000	59659000	299090000	0	29896000	4971600	24924000	0	46
P08253;P08253-2;P08253-3	P08253;P08253-2;P08253-3	11;10;10	11;10;10	11;10;10	72 kDa type IV collagenase;PEX	MMP2	165990000	8325300	4227500	153440000	5030100	252280	128110	4649700	22
P09210;P08263;Q16772;Q7RTV2	P09210;P08263;Q16772;Q7RTV2	4;4;3;2	4;4;3;2	4;4;3;2	Glutathione S-transferase A2;Glutathione S-transferase A1;Glutathione S-transferase A1, N-terminally processed;Glutathione S-transferase A3;Glutathione S-transferase A5	GSTA2;GSTA1;GSTA3;GSTA5	151390000	2290700	2506300	146590000	13762000	208240	227850	13326000	9
P08294	P08294	3	3	3	Extracellular superoxide dismutase [Cu-Zn]	SOD3	42318000	10112000	2596500	29609000	5289700	1264000	324570	3701200	7
P08311	P08311	12	12	12	Cathepsin G	CTSG	902340000	28334000	763350000	110660000	60156000	1888900	50890000	7377100	94
P08473	P08473	26	26	26	Neprilysin	MME	953750000	19449000	478420000	455880000	23844000	486220	11960000	11397000	84
P08559;P08559-2;P08559-4;P08559-3	P08559;P08559-2;P08559-4;P08559-3	25;25;25;24	21;21;21;20	21;21;21;20	Pyruvate dehydrogenase E1 component subunit alpha, somatic form, mitochondrial	PDHA1	11511000000	639100000	179260000	10693000000	523220000	29050000	8148200	486020000	213
P08567	P08567	1	1	1	Pleckstrin	PLEK	7271400	0	7271400	0	605950	0	605950	0	1
P08571	P08571	5	5	5	Monocyte differentiation antigen CD14;Monocyte differentiation antigen CD14, urinary form;Monocyte differentiation antigen CD14, membrane-bound form	CD14	207780000	2498600	9016400	196270000	12987000	156160	563520	12267000	12
P08574	P08574	10	10	10	Cytochrome c1, heme protein, mitochondrial	CYC1	8463500000	407720000	99109000	7956700000	497850000	23984000	5830000	468040000	139
P08575-4;P08575-9;P08575-10;P08575-8;P08575-7;P08575-5;P08575-6;P08575	P08575-4;P08575-9;P08575-10;P08575-8;P08575-7;P08575-5;P08575-6;P08575	24;24;24;24;24;24;24;24	24;24;24;24;24;24;24;24	24;24;24;24;24;24;24;24	Receptor-type tyrosine-protein phosphatase C	PTPRC	90572000	0	87611000	2961200	1561600	0	1510500	51056	43
P08582	P08582	3	3	3	Melanotransferrin	MFI2	17457000	0	0	17457000	415640	0	0	415640	2
P08621-2;P08621;P08621-3;P08621-4	P08621-2;P08621;P08621-3	5;5;4;1	5;5;4;1	5;5;4;1	U1 small nuclear ribonucleoprotein 70 kDa	SNRNP70	105780000	97323000	8461500	0	6611500	6082700	528840	0	10
P08631-3;P08631-2;P08631-4;P08631	P08631-3;P08631-2;P08631-4;P08631	6;6;6;6	5;5;5;5	5;5;5;5	Tyrosine-protein kinase HCK	HCK	12349000	0	12349000	0	441020	0	441020	0	8
P08670;P17661	P08670	26;2	24;1	21;0	Vimentin	VIM	384340000	5266200	296230000	82842000	11304000	154890	8712700	2436500	65
P24462;P08684;P24462-2	P24462;P08684;P24462-2	1;1;1	1;1;1	1;1;1	Cytochrome P450 3A7;Cytochrome P450 3A4	CYP3A7;CYP3A4	38548000	0	0	38548000	1541900	0	0	1541900	1	+
P08697;CON__P28800;P08697-2	P08697;CON__P28800;P08697-2	2;1;1	2;1;1	2;1;1	Alpha-2-antiplasmin	SERPINF2	19663000	15428000	4235200	0	936350	734680	201680	0	7			+
P08708	P08708	6	6	6	40S ribosomal protein S17	RPS17	769140000	102110000	56233000	610790000	153830000	20422000	11247000	122160000	25
P08727	P08727	24	1	1	Keratin, type I cytoskeletal 19	KRT19	1012200	0	1012200	0	32652	0	32652	0	1
P08754	P08754	10	5	5	Guanine nucleotide-binding protein G(k) subunit alpha	GNAI3	46946000	5932600	12193000	28821000	3129800	395510	812850	1921400	11
P08758	P08758	19	19	19	Annexin A5	ANXA5	5087500000	643580000	607600000	3836300000	231250000	29254000	27618000	174380000	113
P08865	P08865	13	13	13	40S ribosomal protein SA	RPSA	2851800000	223220000	368920000	2259600000	219370000	17171000	28378000	173820000	127
P08910	P08910	13	13	13	Abhydrolase domain-containing protein 2	ABHD2	566370000	30984000	6345200	529040000	24625000	1347100	275880	23002000	38
P08949-2;P08949	P08949-2;P08949	4;3	4;3	4;3	Neuromedin-B;Neuromedin-B-32;Neuromedin-B	NMB	185950000	3306400	0	182650000	23244000	413300	0	22831000	9
P08962-3;P08962-2;P08962	P08962-3;P08962-2;P08962	3;3;3	3;3;3	3;3;3	CD63 antigen	CD63	152150000	0	113370000	38779000	21735000	0	16196000	5539900	21
P09012	P09012	2	2	2	U1 small nuclear ribonucleoprotein A	SNRPA	6994600	0	6994600	0	582880	0	582880	0	2
P09104;P09104-2	P09104;P09104-2	12;11	10;9	9;8	Gamma-enolase	ENO2	414350000	1669300	8918300	403760000	20718000	83464	445910	20188000	25
P09110;P09110-2	P09110;P09110-2	7;5	7;5	7;5	3-ketoacyl-CoA thiolase, peroxisomal	ACAA1	221710000	1998800	15568000	204150000	11669000	105200	819340	10745000	21
P09132	P09132	2	2	2	Signal recognition particle 19 kDa protein	SRP19	1040600	656460	384160	0	148660	93780	54880	0	2
P09211	P09211	11	11	11	Glutathione S-transferase P	GSTP1	1332500000	76569000	280650000	975260000	121140000	6960800	25514000	88660000	75
P09234	P09234	1	1	1	U1 small nuclear ribonucleoprotein C	SNRPC	1694900	0	1694900	0	282490	0	282490	0	2
P09382	P09382	7	7	7	Galectin-1	LGALS1	45477000	0	45477000	0	5053000	0	5053000	0	10
P09417;P09417-2	P09417;P09417-2	12;11	12;11	12;11	Dihydropteridine reductase	QDPR	2473000000	91762000	72680000	2308600000	176640000	6554400	5191400	164900000	79
P09429;B2RPK0	P09429;B2RPK0	7;4	6;3	6;3	High mobility group protein B1;Putative high mobility group protein B1-like 1	HMGB1;HMGB1P1	175060000	0	110280000	64771000	29176000	0	18381000	10795000	14
P09455;P09455-2;P09455-3	P09455;P09455-2;P09455-3	3;3;3	3;3;3	3;3;3	Retinol-binding protein 1	RBP1	5416200	0	2288300	3127800	601800	0	254260	347540	4
P09466-3;P09466-2;P09466	P09466-3;P09466-2;P09466	1;1;1	1;1;1	1;1;1	Glycodelin	PAEP	15250000	7946500	1369200	5934600	2541700	1324400	228200	989100	6
P09467	P09467	10	10	8	Fructose-1,6-bisphosphatase 1	FBP1	151840000	5632500	64911000	81297000	7592000	281630	3245600	4064800	29
P09471-2;P09471	P09471-2;P09471	7;6	4;4	4;4	Guanine nucleotide-binding protein G(o) subunit alpha	GNAO1	62370000	9820500	14179000	38371000	3465000	545580	787720	2131700	11
P09486	P09486	8	8	8	SPARC	SPARC	1366900000	9786100	3189000	1354000000	105150000	752770	245310	104150000	26
P09493-2	P09493-2	7	1	0			3429300	1336400	2092900	0	263790	102800	160990	0	2
P09493-5	P09493-5	6	1	1			1811900	0	1811900	0	129420	0	129420	0	1
P09493-8;P09493-7;P09493-6	P09493-8;P09493-7;P09493-6	8;6;6	5;3;3	1;1;1			165590000	739990	10577000	154270000	9740700	43529	622200	9075000	5
P09496-2;P09496-4;P09496-3;P09496;P09496-5	P09496-2;P09496-4;P09496-3;P09496	7;6;6;6;3	7;6;6;6;3	7;6;6;6;3	Clathrin light chain A	CLTA	669630000	155990000	105020000	408620000	95661000	22284000	15003000	58374000	28
P09497-2;P09497	P09497-2;P09497	6;5	6;5	6;5	Clathrin light chain B	CLTB	20877000	13079000	7797300	0	2319600	1453300	866370	0	7
P09525	P09525	16	16	2	Annexin A4	ANXA4	736650000	17745000	460910000	258000000	33484000	806610	20950000	11727000	64
P09525-2	P09525-2	15	1	1	Annexin A4	ANXA4	22150000	0	22150000	0	1165800	0	1165800	0	5
P09529	P09529	1	1	1	Inhibin beta B chain	INHBB	610380	0	610380	0	35905	0	35905	0	1
P09543-2;P09543	P09543-2;P09543	19;19	19;19	19;19	2,3-cyclic-nucleotide 3-phosphodiesterase	CNP	1263200000	71288000	26202000	1165700000	48585000	2741900	1007800	44835000	58
P09601	P09601	1	1	1	Heme oxygenase 1	HMOX1	808710	0	808710	0	57765	0	57765	0	2
P09622;P09622-3;P09622-2	P09622;P09622-3;P09622-2	23;21;19	23;21;19	23;21;19	Dihydrolipoyl dehydrogenase, mitochondrial	DLD	42401000000	3904500000	668090000	37828000000	1927300000	177480000	30368000	1719500000	363
P09651-3;P09651-2;P09651;Q32P51	P09651-3;P09651-2;P09651;Q32P51	8;8;8;6	7;7;7;5	7;7;7;5	Heterogeneous nuclear ribonucleoprotein A1;Heterogeneous nuclear ribonucleoprotein A1, N-terminally processed;Heterogeneous nuclear ribonucleoprotein A1-like 2	HNRNPA1;HNRNPA1L2	153970000	50790000	39557000	63620000	10265000	3386000	2637100	4241400	60
P09668	P09668	10	10	10	Pro-cathepsin H;Cathepsin H mini chain;Cathepsin H;Cathepsin H heavy chain;Cathepsin H light chain	CTSH	99407000	24745000	30853000	43809000	7100500	1767500	2203800	3129200	21
P09669	P09669	9	9	9	Cytochrome c oxidase subunit 6C	COX6C	9291200000	229580000	47513000	9014100000	2322800000	57394000	11878000	2253500000	82
P09769	P09769	6	5	5	Tyrosine-protein kinase Fgr	FGR	18498000	0	18498000	0	660650	0	660650	0	5
P09874	P09874	9	9	9	Poly [ADP-ribose] polymerase 1	PARP1	29863000	1810900	15925000	12127000	585540	35507	312250	237790	9
P09913	P09913	4	4	4	Interferon-induced protein with tetratricopeptide repeats 2	IFIT2	5424100	0	5424100	0	200890	0	200890	0	4
P09914-2;P09914;Q5T764	P09914-2;P09914	4;4;1	4;4;1	4;4;1	Interferon-induced protein with tetratricopeptide repeats 1	IFIT1	6272900	4522500	1750400	0	250920	180900	70016	0	4
P09917;P09917-2;P09917-3;P09917-5;P09917-4	P09917;P09917-2;P09917-3;P09917-5;P09917-4	18;17;16;15;12	18;17;16;15;12	18;17;16;15;12	Arachidonate 5-lipoxygenase	ALOX5	282800000	3395000	95430000	183970000	8317600	99852	2806800	5411000	34
P09936	P09936	12	12	12	Ubiquitin carboxyl-terminal hydrolase isozyme L1	UCHL1	3177300000	288560000	331670000	2557100000	317730000	28856000	33167000	255710000	72
P09960;P09960-2;P09960-4;P09960-3	P09960;P09960-2;P09960-4;P09960-3	25;21;20;16	25;21;20;16	25;21;20;16	Leukotriene A-4 hydrolase	LTA4H	4745600000	269220000	407500000	4068800000	135590000	7691900	11643000	116250000	146
P09972	P09972	19	15	15	Fructose-bisphosphate aldolase C	ALDOC	42931000000	3114600000	614930000	39201000000	1866600000	135420000	26736000	1704400000	216
P0C0L4-2;P0C0L5;P0C0L4	P0C0L4-2;P0C0L5;P0C0L4	7;7;7	7;7;7	6;6;6	Complement C4-A;Complement C4 beta chain;Complement C4-A alpha chain;C4a anaphylatoxin;C4b-A;C4d-A;Complement C4 gamma chain;Complement C4-B;Complement C4 beta chain;Complement C4-B alpha chain;C4a anaphylatoxin;C4b-B;C4d-B;Complement C4 gamma chain	C4A;C4B	7711500	0	7711500	0	98866	0	98866	0	6
P0C0S5;Q71UI9;Q71UI9-3;Q71UI9-4;Q71UI9-2	P0C0S5;Q71UI9;Q71UI9-3;Q71UI9-4;Q71UI9-2	6;5;4;4;4	4;3;3;3;2	4;3;3;3;2	Histone H2A.Z;Histone H2A.V	H2AFZ;H2AFV	23909000000	1903800000	150550000	21855000000	4781800000	380760000	30109000	4370900000	144
Q99878;Q96KK5;Q9BTM1;P20671;P0C0S8;Q16777;Q6FI13;Q9BTM1-2	Q99878;Q96KK5;Q9BTM1;P20671;P0C0S8;Q16777;Q6FI13;Q9BTM1-2	7;7;7;7;7;6;6;6	7;7;7;7;7;6;6;6	1;1;1;1;1;1;1;1	Histone H2A type 1-J;Histone H2A type 1-H;Histone H2A.J;Histone H2A type 1-D;Histone H2A type 1;Histone H2A type 2-C;Histone H2A type 2-A	HIST1H2AJ;HIST1H2AH;H2AFJ;HIST1H2AD;HIST1H2AG;HIST2H2AC;HIST2H2AA3	162320000000	14608000000	1131300000	146580000000	32464000000	2921600000	226250000	29317000000	1067
P0C221	P0C221	26	26	26	Coiled-coil domain-containing protein 175	CCDC175	619600000	21131000	1882300	596590000	12645000	431240	38414	12175000	39
P0C2W1	P0C2W1	2	2	2	F-box/SPRY domain-containing protein 1	FBXO45	39792000	4698700	3028800	32064000	3060900	361440	232990	2466500	8
P0C2W7	P0C2W7	6	3	3	Cancer/testis antigen 47B	CT47B1	111690000	0	4943300	106740000	13961000	0	617910	13343000	4
P0C5Y9	P0C5Y9	5	1	1	Histone H2A-Bbd type 1	H2AFB1	11283000	0	0	11283000	1611800	0	0	1611800	1	+
P0C5Z0	P0C5Z0	5	5	1	Histone H2A-Bbd type 2/3	H2AFB2	22157000000	4043800000	234010000	17879000000	3165300000	577680000	33431000	2554200000	115
P0C7A2;P0C7A2-2;Q9UHL3	P0C7A2;P0C7A2-2;Q9UHL3	6;5;4	6;5;4	6;5;4	Protein FAM153B;Protein FAM153A	FAM153B;FAM153A	361620000	16631000	0	344990000	30135000	1385900	0	28749000	14
P0C7I6;P0C7I6-8	P0C7I6;P0C7I6-8	15;10	1;1	1;1	Coiled-coil domain-containing protein 159	CCDC159	4854800	4854800	0	0	269710	269710	0	0	1	+
P0C7I6-7;P0C7I6-6	P0C7I6-7;P0C7I6-6	15;10	15;10	1;1	Coiled-coil domain-containing protein 159	CCDC159	2167300000	135700000	23851000	2007700000	127490000	7982100	1403000	118100000	54
P0C7M6	P0C7M6	5	5	5	IQ domain-containing protein F3	IQCF3	2179700000	122030000	6931000	2050800000	311390000	17432000	990150	292970000	16
P0C7P0	P0C7P0	3	3	3	CDGSH iron-sulfur domain-containing protein 3, mitochondrial	CISD3	75125000	11831000	455910	62837000	9390600	1478900	56989	7854700	7
P0C7V8	P0C7V8	9	9	9	DDB1- and CUL4-associated factor 8-like protein 2	DCAF8L2	138000000	5387700	10137000	122480000	6571400	256550	482710	5832200	17
P0C870;P0C869-8;P0C869-7;P0C869-6	P0C870;P0C869-8;P0C869-7;P0C869-6	5;3;3;3	5;3;3;3	5;3;3;3	JmjC domain-containing protein 7	JMJD7	56637000	4705800	6068500	45863000	2831900	235290	303430	2293100	10
P0C874	P0C874	36	23	2	Putative spermatogenesis-associated protein 31D3	SPATA31D3	19410000000	248110000	22477000	19140000000	485260000	6202600	561930	478490000	210
P0C875	P0C875	22	22	22	Protein FAM228B	FAM228B	2551100000	136200000	0	2414900000	134270000	7168700	0	127100000	58
P0C881	P0C881	19	1	1	Radial spoke head 10 homolog B	RSPH10B	3169400	3169400	0	0	73707	73707	0	0	2
P0C8F1	P0C8F1	4	4	4	Prostate and testis expressed protein 4	PATE4	642370000	71529000	0	570840000	128470000	14306000	0	114170000	9
P0CAP2-2;P0CAP2-3;Q9BZD3;P0CAP2	P0CAP2-2;P0CAP2-3;Q9BZD3;P0CAP2	1;1;1;1	1;1;1;1	1;1;1;1	DNA-directed RNA polymerase II subunit GRINL1A;Putative GRINL1B complex locus protein 2	POLR2M;GCOM2	763570	0	763570	0	58736	0	58736	0	0
P0CG30;P0CG29	P0CG30;P0CG29	5;5	5;5	5;5	Glutathione S-transferase theta-2B;Glutathione S-transferase theta-2	GSTT2B;GSTT2	56830000	0	56830000	0	5166300	0	5166300	0	11
P0CG33	P0CG33	18	3	1	Putative golgin subfamily A member 6D	GOLGA6D	136500000	0	1354800	135140000	4706800	0	46718	4660100	8
P0CW27	P0CW27	20	20	20	Coiled-coil domain-containing protein 166	CCDC166	1304300000	53817000	4175600	1246400000	52174000	2152700	167030	49854000	56
P0DI80	P0DI80	1	1	1	Small integral membrane protein 6	SMIM6	84697000	0	1564600	83133000	84697000	0	1564600	83133000	4	+
P0DI82;P0DI81;P0DI81-3	P0DI82;P0DI81;P0DI81-3	1;1;1	1;1;1	1;1;1	Trafficking protein particle complex subunit 2B;Trafficking protein particle complex subunit 2	TRAPPC2B;TRAPPC2	18284000	0	0	18284000	3047300	0	0	3047300	3	+
P0DJ93	P0DJ93	1	1	1	Small integral membrane protein 13	SMIM13	221340000	0	2813300	218520000	110670000	0	1406600	109260000	5
P0DJD1;P0DJD0	P0DJD1;P0DJD0	49;47	20;18	16;14	RANBP2-like and GRIP domain-containing protein 2;RANBP2-like and GRIP domain-containing protein 1	RGPD2;RGPD1	584420000	86627000	10937000	486850000	6566500	973340	122890	5470300	50
P0DJG4	P0DJG4	23	23	23	Testicular haploid expressed gene protein-like	THEGL	4381500000	215220000	5645400	4160600000	162280000	7971000	209090	154100000	104
P0DKB6	P0DKB6	5	5	5	Mitochondrial pyruvate carrier 1-like protein	MPC1L	5492400000	583670000	81601000	4827200000	915400000	97279000	13600000	804530000	83
P0DKV0;P0DKV0-2	P0DKV0;P0DKV0-2	55;31	55;31	12;7	Spermatogenesis-associated protein 31C1	SPATA31C1	14042000000	841700000	12450000	13188000000	234040000	14028000	207500	219800000	307
P0DMV9;P0DMV8;P0DMV8-2	P0DMV9;P0DMV8;P0DMV8-2	36;36;33	23;23;21	18;18;16	Heat shock 70 kDa protein 1B;Heat shock 70 kDa protein 1A	HSPA1B;HSPA1A	29363000000	1093000000	2350900000	25919000000	917600000	34156000	73465000	809980000	390
P0DN76;Q01081-2;Q01081;Q01081-3;Q01081-4;Q8WU68-3;Q8WU68-2;Q8WU68	P0DN76;Q01081-2;Q01081;Q01081-3;Q01081-4;Q8WU68-3;Q8WU68-2;Q8WU68	2;2;2;1;1;1;1;1	2;2;2;1;1;1;1;1	2;2;2;1;1;1;1;1	Splicing factor U2AF 35 kDa subunit;Splicing factor U2AF 26 kDa subunit	U2AF1;U2AF1L4	10473000	0	7197000	3275600	952050	0	654270	297780	4
P0DO97	P0DO97	2	2	2			19522000	4185200	411500	14926000	1220200	261570	25719	932860	3
P0DOY3;P0DOY2;P0CF74;A0M8Q6;P0CG04;B9A064	P0DOY3;P0DOY2;P0CF74;A0M8Q6;P0CG04;B9A064	4;4;3;2;2;2	4;4;3;2;2;2	4;4;3;2;2;2	Ig lambda-6 chain C region;Ig lambda-7 chain C region;Ig lambda-1 chain C regions;Immunoglobulin lambda-like polypeptide 5	IGLC6;IGLC7;IGLC1;IGLL5	33803000	24721000	9081700	0	4829000	3531600	1297400	0	10
P0DP25;P0DP24;P0DP23;P02585	P0DP25;P0DP24;P0DP23	14;14;14;1	14;14;14;1	12;12;12;0			84729000000	6917500000	1023600000	76788000000	9414300000	768610000	113730000	8532000000	473
P0DP72	P0DP72	1	1	1			27451000	13301000	5263500	8886100	946590	458670	181500	306420	4	+
P0DPB6	P0DPB6	1	1	1			1781000	0	1781000	0	254420	0	254420	0	3
P0DPD7	P0DPD7	3	3	1			87800000	0	2262200	85538000	5487500	0	141390	5346100	5
P0DPE3	P0DPE3	1	1	1			35612000	2061700	0	33550000	2739400	158590	0	2580800	3
P0DPF3;Q6P3W6;P0DPF3-2;A0A087WUL8;P0DPF2;Q6P3W6-2;Q3BBV2;B4DH59;Q5TI25;Q5TAG4;Q8N660;Q86T75;Q3BBV0;Q3BBV0-2;Q9H094-4;Q9H094-5;Q9H094-2;Q86T75-2;Q9H094-3;Q9H094	P0DPF3;Q6P3W6;P0DPF3-2;A0A087WUL8;P0DPF2;Q6P3W6-2;Q3BBV2;B4DH59;Q5TI25;Q5TAG4;Q8N660;Q86T75;Q3BBV0	6;6;5;5;5;5;5;4;4;4;3;3;3;2;1;1;1;1;1;1	6;6;5;5;5;5;5;4;4;4;3;3;3;2;1;1;1;1;1;1	6;6;5;5;5;5;5;4;4;4;3;3;3;2;1;1;1;1;1;1	Neuroblastoma breakpoint family member 10;Putative neuroblastoma breakpoint family member 8;Neuroblastoma breakpoint family member 26;Neuroblastoma breakpoint family member 14;Neuroblastoma breakpoint family member 12;Neuroblastoma breakpoint family member 15;Neuroblastoma breakpoint family member 11;Neuroblastoma breakpoint family member 1	NBPF10;NBPF19;NBPF8;NBPF26;NBPF14;NBPF12;NBPF15;NBPF11;NBPF1	27142000	7968100	1360100	17814000	603160	177070	30225	395860	12
P0DPH8;P0DPH7;P0DPH7-2;Q6PEY2	P0DPH8;P0DPH7;P0DPH7-2;Q6PEY2	32;32;27;24	32;32;27;24	4;4;4;3	Tubulin alpha-3E chain	TUBA3E	381110000000	56825000000	2118400000	322160000000	18148000000	2706000000	100880000	15341000000	2370
P0DPK5;P0DPK2	P0DPK5;P0DPK2	5;4	5;4	5;4			270170000	3515500	238610	266420000	45029000	585910	39769	44403000	11
P10145	P10145	1	1	1	Interleukin-8;MDNCF-a;Interleukin-8;IL-8(5-77);IL-8(6-77);IL-8(7-77);IL-8(8-77);IL-8(9-77)	CXCL8	8586000	0	8586000	0	2862000	0	2862000	0	2
P10153	P10153	3	3	3	Non-secretory ribonuclease	RNASE2	23182000	0	23182000	0	4636400	0	4636400	0	7
P10155;P10155-3;P10155-5;P10155-4;P10155-2	P10155;P10155-3;P10155-5;P10155-4	6;5;5;5;2	6;5;5;5;2	6;5;5;5;2	60 kDa SS-A/Ro ribonucleoprotein	TROVE2	66897000	3771300	11731000	51395000	2306800	130040	404500	1772200	12
Q04118;P10163	Q04118;P10163	1;1	1;1	1;1	Basic salivary proline-rich protein 3;Basic salivary proline-rich protein 4;Protein N1;Glycosylated protein A;Peptide P-D	PRB3;PRB4	916970	0	916970	0	57311	0	57311	0	1
P10253	P10253	22	22	22	Lysosomal alpha-glucosidase;76 kDa lysosomal alpha-glucosidase;70 kDa lysosomal alpha-glucosidase	GAA	2636000000	192310000	75262000	2368500000	69369000	5060800	1980600	62328000	128
P10301	P10301	6	6	4	Ras-related protein R-Ras	RRAS	90702000	4546200	10035000	76120000	6046800	303080	669010	5074700	10
P10321;P10321-2	P10321;P10321-2	10;9	10;9	5;5	HLA class I histocompatibility antigen, Cw-7 alpha chain	HLA-C	48277000	4641500	43635000	0	2839800	273030	2566800	0	15
P10323	P10323	25	25	25	Acrosin;Acrosin light chain;Acrosin heavy chain	ACR	245060000000	36920000000	2615400000	205520000000	10211000000	1538300000	108980000	8563400000	1960
P10398;P10398-2	P10398	12;2	12;2	6;2	Serine/threonine-protein kinase A-Raf	ARAF	116410000	2978800	61839000	51591000	3527500	90268	1873900	1563400	19
P10515	P10515	25	25	25	Dihydrolipoyllysine-residue acetyltransferase component of pyruvate dehydrogenase complex, mitochondrial	DLAT	37041000000	4404800000	869570000	31766000000	1089400000	129550000	25576000	934300000	336
P10586-2;P10586	P10586-2;P10586	2;2	2;2	2;2	Receptor-type tyrosine-protein phosphatase F	PTPRF	21017000	0	0	21017000	212300	0	0	212300	2
P10599;P10599-2	P10599;P10599-2	7;5	7;5	7;5	Thioredoxin	TXN	236490000	52277000	172080000	12137000	33784000	7468100	24582000	1733800	14
P10606	P10606	8	8	8	Cytochrome c oxidase subunit 5B, mitochondrial	COX5B	2940300000	739630000	198810000	2001800000	367530000	92453000	24851000	250230000	94
P10619-2;P10619	P10619-2;P10619	2;2	2;2	2;2	Lysosomal protective protein;Lysosomal protective protein 32 kDa chain;Lysosomal protective protein 20 kDa chain	CTSA	13700000	3136600	10564000	0	721070	165080	555990	0	5
P10620;P10620-2	P10620;P10620-2	2;1	2;1	2;1	Microsomal glutathione S-transferase 1	MGST1	39769000	0	21944000	17825000	7953800	0	4388800	3565000	2
P10636-6;P10636-7;P10636-8;P10636;P10636-9	P10636-6;P10636-7;P10636-8;P10636;P10636-9	9;9;9;9;9	9;9;9;9;9	2;2;2;2;2	Microtubule-associated protein tau	MAPT	1049300000	1806500	0	1047500000	55228000	95078	0	55133000	34
P10636-2;P10636-4;P10636-5;P10636-3	P10636-2;P10636-4;P10636-5;P10636-3	8;8;8;6	1;1;1;1	1;1;1;1	Microtubule-associated protein tau	MAPT	1267100000	45710000	0	1221400000	74538000	2688800	0	71849000	8
P10644;P10644-2	P10644;P10644-2	28;24	28;24	25;21	cAMP-dependent protein kinase type I-alpha regulatory subunit;cAMP-dependent protein kinase type I-alpha regulatory subunit, N-terminally processed	PRKAR1A	50362000000	3533100000	480800000	46348000000	2650600000	185950000	25305000	2439400000	559
P10645	P10645	2	2	2	Chromogranin-A;Vasostatin-1;Vasostatin-2;EA-92;ES-43;Pancreastatin;SS-18;WA-8;WE-14;LF-19;Catestatin;AL-11;GV-19;GR-44;ER-37;GE-25;Serpinin-RRG;Serpinin;p-Glu serpinin precursor	CHGA	10947000	0	0	10947000	497590	0	0	497590	3
P10696;P05187;P09923	P10696;P05187	3;2;1	3;2;1	3;2;1	Alkaline phosphatase, placental-like;Alkaline phosphatase, placental type	ALPPL2;ALPP	26214000	3537200	0	22676000	970870	131010	0	839870	5
P10746	P10746	3	3	3	Uroporphyrinogen-III synthase	UROS	8690200	0	2739200	5951000	724180	0	228260	495920	5
P10768	P10768	10	10	10	S-formylglutathione hydrolase	ESD	8520000000	411310000	517110000	7591500000	608570000	29379000	36937000	542250000	140
P10809;P10809-2	P10809	44;5	44;5	44;5	60 kDa heat shock protein, mitochondrial	HSPD1	66332000000	5876700000	818210000	59637000000	2072900000	183650000	25569000	1863700000	812
P10909-4;P10909-6;P10909;P10909-5;P10909-2;P10909-3	P10909-4;P10909-6;P10909;P10909-5;P10909-2;P10909-3	23;23;23;23;23;14	23;23;23;23;23;14	23;23;23;23;23;14	Clusterin;Clusterin beta chain;Clusterin alpha chain	CLU	48288000000	12933000000	1677000000	33678000000	2414400000	646640000	83848000	1683900000	555
P11021	P11021	48	48	47	78 kDa glucose-regulated protein	HSPA5	151330000000	22683000000	5230800000	123420000000	5044400000	756100000	174360000	4113900000	1725
P11047	P11047	29	29	29	Laminin subunit gamma-1	LAMC1	355970000	16842000	119620000	219500000	4810400	227590	1616500	2966200	52
P11049-3;P11049-2;P11049	P11049-3;P11049-2;P11049	2;2;2	2;2;2	2;2;2	Leukocyte antigen CD37	CD37	41833000	0	1031400	40801000	4183300	0	103140	4080100	3
P11086	P11086	2	2	2	Phenylethanolamine N-methyltransferase	PNMT	0	0	0	0	0	0	0	0	3
P11117;P11117-2	P11117	6;2	6;2	6;2	Lysosomal acid phosphatase	ACP2	67918000	0	3009500	64909000	3574600	0	158400	3416200	7
P11142;P11142-2	P11142;P11142-2	40;31	25;19	25;19	Heat shock cognate 71 kDa protein	HSPA8	17039000000	652630000	1130700000	15256000000	516350000	19777000	34264000	462310000	397
P11169	P11169	12	5	5	Solute carrier family 2, facilitated glucose transporter member 3	SLC2A3	304500000	188060000	1267800	115170000	30450000	18806000	126780	11517000	64
P11171-6;P11171-4;P11171-3;P11171-7;P11171-5;P11171-2;P11171	P11171-6;P11171-4;P11171-3;P11171-7;P11171-5;P11171-2;P11171	1;1;1;1;1;1;1	1;1;1;1;1;1;1	1;1;1;1;1;1;1	Protein 4.1	EPB41	917170	0	917170	0	32756	0	32756	0	1
P11172;P11172-3;P11172-2;P11172-4	P11172;P11172-3;P11172-2	8;7;6;3	8;7;6;3	8;7;6;3	Uridine 5-monophosphate synthase;Orotate phosphoribosyltransferase;Orotidine 5-phosphate decarboxylase	UMPS	48035000	4746600	22558000	20730000	1847500	182560	867600	797320	14
P11177-2;P11177;P11177-3	P11177-2;P11177;P11177-3	16;16;14	16;16;14	16;16;14	Pyruvate dehydrogenase E1 component subunit beta, mitochondrial	PDHB	35948000000	3312900000	458570000	32176000000	1892000000	174370000	24135000	1693500000	513
P11182	P11182	14	14	14	Lipoamide acyltransferase component of branched-chain alpha-keto acid dehydrogenase complex, mitochondrial	DBT	413570000	42027000	9027500	362520000	14770000	1501000	322410	12947000	30
P11215;P11215-2	P11215;P11215-2	30;30	30;30	28;28	Integrin alpha-M	ITGAM	638740000	0	638740000	0	11013000	0	11013000	0	79
P11216;P11217;P11217-2	P11216	27;6;5	27;6;5	23;2;1	Glycogen phosphorylase, brain form	PYGB	1201900000	37138000	386250000	778560000	24530000	757920	7882700	15889000	86
P11233	P11233	8	8	6	Ras-related protein Ral-A	RALA	2834500000	105140000	67411000	2661900000	314940000	11682000	7490200	295770000	83
P11234;P11234-3;P11234-2	P11234;P11234-3;P11234-2	8;8;8	6;6;6	6;6;6	Ras-related protein Ral-B	RALB	138730000	7406200	18127000	113190000	15414000	822910	2014100	12577000	14
P11274-2;P11274	P11274-2;P11274	2;2	1;1	1;1	Breakpoint cluster region protein	BCR	1857100	0	1857100	0	32019	0	32019	0	2
P11279;P11279-2	P11279;P11279-2	7;6	7;6	7;6	Lysosome-associated membrane glycoprotein 1	LAMP1	2429600000	355110000	151040000	1923500000	127880000	18690000	7949600	101240000	29
P11310;P11310-2	P11310;P11310-2	23;23	23;23	23;23	Medium-chain specific acyl-CoA dehydrogenase, mitochondrial	ACADM	27448000000	2088300000	790860000	24568000000	1372400000	104420000	39543000	1228400000	398
P11387;Q969P6-2;Q969P6	P11387	6;1;1	6;1;1	6;1;1	DNA topoisomerase 1	TOP1	2539400	0	2539400	0	66826	0	66826	0	6
P11388;P11388-2;P11388-3;P11388-4	P11388;P11388-2;P11388-3;P11388-4	15;15;15;15	15;15;15;15	12;12;12;12	DNA topoisomerase 2-alpha	TOP2A	69340000	1343000	21681000	46316000	856060	16580	267670	571800	19
P11413;P11413-2;P11413-3	P11413;P11413-2;P11413-3	26;26;25	26;26;25	26;26;25	Glucose-6-phosphate 1-dehydrogenase	G6PD	1960400000	75563000	177040000	1707800000	56013000	2158900	5058400	48795000	96
P11498;P11498-2	P11498;P11498-2	8;5	8;5	8;5	Pyruvate carboxylase, mitochondrial	PC	28216000	1982600	4571700	21661000	478230	33604	77486	367140	14
P11586	P11586	28	28	28	C-1-tetrahydrofolate synthase, cytoplasmic;Methylenetetrahydrofolate dehydrogenase;Methenyltetrahydrofolate cyclohydrolase;Formyltetrahydrofolate synthetase;C-1-tetrahydrofolate synthase, cytoplasmic, N-terminally processed	MTHFD1	556410000	39243000	57444000	459720000	10700000	754670	1104700	8840800	56
P11678	P11678	14	11	11	Eosinophil peroxidase;Eosinophil peroxidase light chain;Eosinophil peroxidase heavy chain	EPX	62704000	0	62704000	0	1567600	0	1567600	0	16
P11717	P11717	19	19	19	Cation-independent mannose-6-phosphate receptor	IGF2R	75820000	1840300	11362000	62618000	597010	14490	89461	493060	24
P11766	P11766	20	20	20	Alcohol dehydrogenase class-3	ADH5	4342200000	326090000	741900000	3274200000	217110000	16304000	37095000	163710000	144
P11908;P11908-2	P11908;P11908-2	11;11	6;6	5;5	Ribose-phosphate pyrophosphokinase 2	PRPS2	325090000	11735000	76866000	236490000	20318000	733430	4804100	14780000	22
P11926	P11926	2	2	2	Ornithine decarboxylase	ODC1	9370700	0	2591000	6779700	585670	0	161940	423730	3
P11940-2;P11940;Q4VXU2;Q4VXU2-2;Q96DU9-2;Q96DU9	P11940-2;P11940	23;23;5;3;1;1	23;23;5;3;1;1	6;6;2;2;1;1	Polyadenylate-binding protein 1	PABPC1	1311100000	169570000	218040000	923480000	40972000	5299200	6813800	28859000	92
P12004	P12004	4	4	4	Proliferating cell nuclear antigen	PCNA	3975500	657390	3318100	0	248470	41087	207380	0	6
P12035;CON__P12035	P12035;CON__P12035	22;20	5;5	4;4	Keratin, type II cytoskeletal 3	KRT3	17366000	17366000	0	0	542700	542700	0	0	7			+
P12036-2;P12036	P12036-2;P12036	19;19	16;16	16;16	Neurofilament heavy polypeptide	NEFH	155710000	2721100	97740000	55253000	5023000	87778	3152900	1782400	25
P12081-4;P12081;P12081-3;P12081-2	P12081-4;P12081;P12081-3;P12081-2	14;14;13;13	14;14;13;13	10;10;9;9	Histidine--tRNA ligase, cytoplasmic	HARS	149450000	25549000	46725000	77175000	5535200	946260	1730600	2858300	30
P12235	P12235	18	8	5	ADP/ATP translocase 1	SLC25A4	6218600000	254840000	170660000	5793100000	310930000	12742000	8533100	289650000	71
P12236	P12236	17	3	3	ADP/ATP translocase 3;ADP/ATP translocase 3, N-terminally processed	SLC25A6	1420000000	161200000	30029000	1228700000	70998000	8060100	1501500	61437000	24
P12268	P12268	15	15	15	Inosine-5-monophosphate dehydrogenase 2	IMPDH2	249390000	3106000	131340000	114950000	11336000	141180	5969900	5224900	37
P12270;P12270-2	P12270;P12270-2	6;3	6;3	6;3	Nucleoprotein TPR	TPR	4108000	513190	3594800	0	38037	4751.7	33285	0	6
P12273	P12273	9	9	9	Prolactin-inducible protein	PIP	10004000000	2052600000	305150000	7646400000	1111600000	228060000	33905000	849600000	201
P12277	P12277	18	18	16	Creatine kinase B-type	CKB	5376500000	467210000	1530700000	3378600000	316260000	27483000	90042000	198740000	300
P12314-2;P12314;Q92637-2;Q92637	P12314-2;P12314;Q92637-2;Q92637	2;2;1;1	2;2;1;1	2;2;1;1	High affinity immunoglobulin gamma Fc receptor I;High affinity immunoglobulin gamma Fc receptor IB	FCGR1A;FCGR1B	11891000	0	6058200	5833000	849370	0	432730	416640	3
P12429	P12429	22	22	22	Annexin A3	ANXA3	1548100000	62747000	939470000	545860000	70367000	2852100	42703000	24812000	79
P12532;P12532-2;P17540	P12532;P12532-2	4;3;1	4;3;1	4;3;1	Creatine kinase U-type, mitochondrial	CKMT1A	102440000	6674400	23428000	72338000	5122000	333720	1171400	3616900	14
P12694;P12694-2	P12694;P12694-2	13;12	13;12	13;12	2-oxoisovalerate dehydrogenase subunit alpha, mitochondrial	BCKDHA	1514700000	52035000	19557000	1443100000	60586000	2081400	782280	57722000	54
P12724	P12724	5	5	5	Eosinophil cationic protein	RNASE3	112790000	14748000	69184000	28862000	14099000	1843400	8648000	3607800	16
P12814;P12814-3;P12814-2;P12814-4	P12814;P12814-3;P12814-2;P12814-4	51;51;50;48	34;34;33;31	30;30;29;27	Alpha-actinin-1	ACTN1	1991400000	60319000	330480000	1600600000	38297000	1160000	6355300	30781000	140
P12821;P12821-2;P12821-3;P12821-4	P12821;P12821-2;P12821-3;P12821-4	31;26;25;24	31;26;25;24	31;26;25;24	Angiotensin-converting enzyme;Angiotensin-converting enzyme, soluble form	ACE	31387000000	2080200000	1186500000	28121000000	514550000	34101000	19450000	461000000	310
P12829;P08590	P12829	4;1	4;1	4;1	Myosin light chain 4	MYL4	41506000	0	3521600	37985000	3192800	0	270890	2921900	5
P12830-2;P12830	P12830-2;P12830	4;4	4;4	4;4	Cadherin-1;E-Cad/CTF1;E-Cad/CTF2;E-Cad/CTF3	CDH1	436190000	81046000	85257000	269890000	17448000	3241800	3410300	10796000	20
P12883	P12883	3	2	1	Myosin-7	MYH7	104640000	97613000	7026300	0	1046400	976130	70263	0	4
P12931-2;P12931;Q9H3Y6;P06239;P06239-3;Q04912-7;Q04912-2;P08581;Q04912;P08581-2	P12931-2;P12931	10;9;1;1;1;1;1;1;1;1	10;9;1;1;1;1;1;1;1;1	5;4;0;0;0;0;0;0;0;0	Proto-oncogene tyrosine-protein kinase Src	SRC	36872000	1085600	15037000	20750000	1271500	37435	518520	715500	14
P12955;P12955-3;P12955-2	P12955;P12955-3;P12955-2	14;13;12	14;13;12	14;13;12	Xaa-Pro dipeptidase	PEPD	685790000	11971000	43718000	630100000	28575000	498810	1821600	26254000	34
P12956;P12956-2	P12956;P12956-2	12;11	12;11	12;11	X-ray repair cross-complementing protein 6	XRCC6	118810000	0	61050000	57761000	3712900	0	1907800	1805000	24
P13010	P13010	11	11	11	X-ray repair cross-complementing protein 5	XRCC5	35631000	0	21937000	13693000	937650	0	577290	360350	16
P13073	P13073	13	13	13	Cytochrome c oxidase subunit 4 isoform 1, mitochondrial	COX4I1	46333000000	2987000000	932130000	42414000000	4212100000	271550000	84739000	3855800000	435
P13164;Q01629;Q01628	P13164;Q01629;Q01628	1;1;1	1;1;1	1;1;1	Interferon-induced transmembrane protein 1;Interferon-induced transmembrane protein 2;Interferon-induced transmembrane protein 3	IFITM1;IFITM2;IFITM3	40026000	0	20622000	19404000	20013000	0	10311000	9701800	7
P13284	P13284	2	2	2	Gamma-interferon-inducible lysosomal thiol reductase	IFI30	3102900	0	3102900	0	344770	0	344770	0	4
P13473-2;P13473;P13473-3	P13473-2;P13473;P13473-3	3;3;3	3;3;3	3;3;3	Lysosome-associated membrane glycoprotein 2	LAMP2	122120000	4192300	33562000	84366000	6427400	220650	1766400	4440300	6
P13489	P13489	26	26	26	Ribonuclease inhibitor	RNH1	6932600000	474370000	690320000	5767900000	266640000	18245000	26551000	221840000	161
P13497;P13497-5;P13497-2;P13497-6;P13497-4;Q9Y6L7;P13497-3;O43897-2;O43897	P13497;P13497-5;P13497-2;P13497-6;P13497-4	11;8;8;8;6;3;1;1;1	11;8;8;8;6;3;1;1;1	11;8;8;8;6;3;1;1;1	Bone morphogenetic protein 1	BMP1	15693000	1188300	14505000	0	301800	22852	278940	0	15
P13498	P13498	4	4	4	Cytochrome b-245 light chain	CYBA	121870000	0	121870000	0	17410000	0	17410000	0	7
P13637;P13637-2;P13637-3	P13637;P13637-2;P13637-3	43;43;43	23;23;23	21;21;21	Sodium/potassium-transporting ATPase subunit alpha-3	ATP1A3	3818400000	428930000	134370000	3255100000	86783000	9748400	3053900	73980000	150
P13639	P13639	51	51	50	Elongation factor 2	EEF2	38983000000	2935000000	2324800000	33723000000	866290000	65223000	51662000	749400000	638
P13640-2;CON__P67983;Q8N339;P80297;P04732;P02795;P13640	P13640-2;CON__P67983;Q8N339;P80297;P04732;P02795;P13640	2;1;1;1;1;1;1	2;1;1;1;1;1;1	2;1;1;1;1;1;1	Metallothionein-1G;Metallothionein-1M;Metallothionein-1X;Metallothionein-1E;Metallothionein-2	MT1G;MT1M;MT1X;MT1E;MT2A	894680	894680	0	0	298230	298230	0	0	1			+
P13646;P13646-3;CON__ENSEMBL:ENSP00000377550;P13646-2	P13646;P13646-3;CON__ENSEMBL:ENSP00000377550;P13646-2	20;19;18;14	14;13;12;10	0;0;0;0	Keratin, type I cytoskeletal 13	KRT13	1463200000	27065000	1436200000	0	52258000	966620	51291000	0	74			+
P13667	P13667	46	46	46	Protein disulfide-isomerase A4	PDIA4	14362000000	1966600000	1044700000	11350000000	377930000	51753000	27491000	298690000	439
P13674-3;P13674-2;P13674	P13674-3;P13674-2;P13674	6;6;6	6;6;6	6;6;6	Prolyl 4-hydroxylase subunit alpha-1	P4HA1	20935000	1324400	8261600	11349000	721910	45668	284880	391360	10
P13686	P13686	3	3	3	Tartrate-resistant acid phosphatase type 5	ACP5	1725800	0	1725800	0	156890	0	156890	0	3
P13688-2;P13688-8;P13688-10;P13688;P13688-3;P13688-4;P13688-11;P13688-9;P13688-6;P13688-5;P13688-7	P13688-2;P13688-8;P13688-10;P13688;P13688-3;P13688-4;P13688-11;P13688-9;P13688-6;P13688-5	6;6;6;6;3;3;3;3;3;3;1	6;6;6;6;3;3;3;3;3;3;1	4;4;4;4;1;1;1;1;1;1;1	Carcinoembryonic antigen-related cell adhesion molecule 1	CEACAM1	109920000	0	100370000	9551000	6106500	0	5575900	530610	19
P13693;P13693-2;Q56UQ5;Q9HAU6	P13693;P13693-2	9;6;2;1	9;6;2;1	9;6;2;1	Translationally-controlled tumor protein	TPT1	1041600000	68305000	25988000	947340000	148800000	9757800	3712600	135330000	37
P13716;P13716-2	P13716;P13716-2	10;10	10;10	10;10	Delta-aminolevulinic acid dehydratase	ALAD	737940000	0	31457000	706480000	46121000	0	1966100	44155000	34
P13727-2;P13727	P13727-2;P13727	4;4	4;4	4;4	Bone marrow proteoglycan;Eosinophil granule major basic protein	PRG2	37157000	0	37157000	0	2654100	0	2654100	0	7
P13796;P13796-2	P13796	30;7	30;7	24;7	Plastin-2	LCP1	1805100000	196230000	860380000	748480000	48786000	5303600	23254000	20229000	162
P13797-3;P13797-2;P13797	P13797-3;P13797-2;P13797	19;19;19	13;13;13	12;12;12	Plastin-3	PLS3	110790000	11201000	28025000	71561000	3258400	329430	824260	2104700	23
P13798	P13798	18	18	18	Acylamino-acid-releasing enzyme	APEH	8018200000	344370000	417340000	7256500000	276490000	11875000	14391000	250220000	178
P13804;P13804-2	P13804;P13804-2	15;14	15;14	15;14	Electron transfer flavoprotein subunit alpha, mitochondrial	ETFA	16834000000	1190800000	354440000	15289000000	841710000	59540000	17722000	764450000	223
P13807-2;P13807;P54840	P13807-2;P13807	9;9;1	9;9;1	9;9;1	Glycogen [starch] synthase, muscle	GYS1	69154000	7697900	43820000	17636000	2161100	240560	1369400	551130	15
P13861;P13861-2	P13861;P13861-2	29;28	29;28	25;24	cAMP-dependent protein kinase type II-alpha regulatory subunit	PRKAR2A	54908000000	6126200000	742960000	48038000000	2287800000	255260000	30956000	2001600000	694
Q5VT79-2;Q5VT79;P13928;P13928-2;P13928-3	Q5VT79-2;Q5VT79;P13928;P13928-2;P13928-3	2;2;2;1;1	2;2;2;1;1	2;2;2;1;1	Annexin A8-like protein 2;Annexin A8	ANXA8L2;ANXA8	2718400	0	2718400	0	226530	0	226530	0	2
P13929-2;P13929;P13929-3	P13929-2;P13929;P13929-3	8;8;7	5;5;4	5;5;4	Beta-enolase	ENO3	1339700000	52781000	0	1286900000	74426000	2932300	0	71494000	29
P13987;P13987-2	P13987;P13987-2	5;5	5;5	5;5	CD59 glycoprotein	CD59	9041300000	1098900000	565020000	7377300000	1506900000	183150000	94170000	1229600000	56
P14174	P14174	2	2	2	Macrophage migration inhibitory factor	MIF	1146000000	79215000	27939000	1038800000	229190000	15843000	5587900	207760000	60
P14314-2;P14314	P14314-2;P14314	24;24	24;24	24;24	Glucosidase 2 subunit beta	PRKCSH	6706600000	875930000	703300000	5127300000	335330000	43796000	35165000	256370000	254
P14324-2;P14324	P14324-2;P14324	6;6	6;6	6;6	Farnesyl pyrophosphate synthase	FDPS	286580000	4160400	24087000	258330000	20470000	297170	1720500	18452000	14
P14384	P14384	3	3	3	Carboxypeptidase M	CPM	2651800	0	2651800	0	115290	0	115290	0	2
P14406	P14406	2	2	2	Cytochrome c oxidase subunit 7A2, mitochondrial	COX7A2	443520000	114600000	213720000	115200000	110880000	28651000	53430000	28800000	21
P14410	P14410	3	3	3	Sucrase-isomaltase, intestinal;Sucrase;Isomaltase	SI	1819900	715580	1104300	0	21410	8418.6	12992	0	4
P14415	P14415	4	4	4	Sodium/potassium-transporting ATPase subunit beta-2	ATP1B2	166950000	0	0	166950000	12842000	0	0	12842000	8
P14543;P14543-2	P14543;P14543-2	8;7	8;7	8;7	Nidogen-1	NID1	31317000	0	7463700	23854000	590890	0	140820	450070	10
P14550	P14550	16	16	16	Alcohol dehydrogenase [NADP(+)]	AKR1A1	1598200000	48858000	264490000	1284900000	72647000	2220800	12022000	58404000	77
P14555	P14555	6	6	6	Phospholipase A2, membrane associated	PLA2G2A	1436800000	1018700000	320880000	97236000	205250000	145520000	45840000	13891000	50
P14618;P14618-3	P14618;P14618-3	46;41	4;4	4;4	Pyruvate kinase PKM	PKM	7607500000	297220000	92667000	7217600000	230530000	9006800	2808100	218710000	59
P14618-2	P14618-2	48	48	6	Pyruvate kinase PKM	PKM	232080000000	26262000000	3404100000	202420000000	6826000000	772420000	100120000	5953400000	2081
P14621	P14621	8	8	8	Acylphosphatase-2	ACYP2	475490000	68943000	8826000	397720000	52832000	7660300	980670	44191000	20
P14625;Q58FF3	P14625	56;8	54;8	54;8	Endoplasmin	HSP90B1	69803000000	15380000000	3616500000	50807000000	1745100000	384490000	90413000	1270200000	947
P14649	P14649	11	11	9	Myosin light chain 6B	MYL6B	3982500000	260010000	237660000	3484800000	284460000	18572000	16976000	248910000	97
P14678-2;P63162;P14678;P63162-2;P14678-3	P14678-2;P63162;P14678;P63162-2;P14678-3	5;5;5;5;5	5;5;5;5;5	5;5;5;5;5	Small nuclear ribonucleoprotein-associated proteins B and B;Small nuclear ribonucleoprotein-associated protein N	SNRPB;SNRPN	61777000	0	8693600	53084000	4118500	0	579570	3538900	14
P14735;P14735-2	P14735;P14735-2	35;19	35;19	35;19	Insulin-degrading enzyme	IDE	1653200000	57464000	75079000	1520600000	33064000	1149300	1501600	30413000	81
P14780	P14780	19	19	19	Matrix metalloproteinase-9;67 kDa matrix metalloproteinase-9;82 kDa matrix metalloproteinase-9	MMP9	177040000	0	177040000	0	4659000	0	4659000	0	23
P14854	P14854	9	9	9	Cytochrome c oxidase subunit 6B1	COX6B1	948890000	179320000	30143000	739430000	135560000	25618000	4306100	105630000	28
P14866;P14866-2	P14866;P14866-2	9;8	9;8	9;8	Heterogeneous nuclear ribonucleoprotein L	HNRNPL	54611000	0	32913000	21698000	2730500	0	1645700	1084900	14
P14868;P14868-2	P14868;P14868-2	33;28	33;28	33;28	Aspartate--tRNA ligase, cytoplasmic	DARS	8323000000	656080000	383270000	7283600000	224950000	17732000	10359000	196850000	187
P14923	P14923	29	29	25	Junction plakoglobin	JUP	728900000	597660000	72050000	59187000	15846000	12993000	1566300	1286700	123
P14927;P14927-2	P14927;P14927-2	11;9	11;9	11;9	Cytochrome b-c1 complex subunit 7	UQCRB	7471600000	514140000	181310000	6776200000	1245300000	85689000	30219000	1129400000	66
P15056	P15056	11	5	5	Serine/threonine-protein kinase B-raf	BRAF	50205000	0	6397000	43808000	1619500	0	206360	1413100	7
P15086;CON__Q2KIG3	P15086	20;1	20;1	19;0	Carboxypeptidase B	CPB1	7709500000	505330000	60907000	7143300000	275340000	18047000	2175300	255120000	98
P15104	P15104	22	22	22	Glutamine synthetase	GLUL	94719000000	10806000000	882860000	83030000000	6314600000	720410000	58857000	5535300000	676
P15121	P15121	18	18	17	Aldose reductase	AKR1B1	10136000000	569160000	747560000	8819000000	563100000	31620000	41531000	489940000	145
P15144	P15144	33	33	33	Aminopeptidase N	ANPEP	1825000000	60988000	747780000	1016200000	40556000	1355300	16617000	22583000	160
P15153	P15153	8	8	3	Ras-related C3 botulinum toxin substrate 2	RAC2	869380000	55504000	344190000	469690000	108670000	6938000	43024000	58711000	31
P15170-2;P15170-3;P15170	P15170-2;P15170-3;P15170	24;24;23	24;24;23	12;12;11	Eukaryotic peptide chain release factor GTP-binding subunit ERF3A	GSPT1	2420800000	136820000	131970000	2152000000	83476000	4718000	4550700	74207000	111
P15259	P15259	23	23	14	Phosphoglycerate mutase 2	PGAM2	50441000000	2667600000	1257200000	46516000000	3602900000	190540000	89799000	3322600000	662
P15289;P15289-2	P15289;P15289-2	13;11	13;11	12;11	Arylsulfatase A;Arylsulfatase A component B;Arylsulfatase A component C	ARSA	5476900000	561280000	500040000	4415600000	342310000	35080000	31252000	275970000	218
P15309;P15309-2;P15309-3	P15309;P15309-2;P15309-3	15;15;11	15;15;11	15;15;11	Prostatic acid phosphatase;PAPf39	ACPP	5089900000	1311700000	791660000	2986600000	318120000	81982000	49479000	186660000	101
P15311	P15311	21	11	10	Ezrin	EZR	252130000	38650000	61021000	152460000	7879000	1207800	1906900	4764200	28
P15374	P15374	15	15	15	Ubiquitin carboxyl-terminal hydrolase isozyme L3	UCHL3	6328600000	467050000	439020000	5422500000	527380000	38921000	36585000	451880000	170
P15428;P15428-4;P15428-2;P15428-5;P15428-3	P15428;P15428-4;P15428-2;P15428-5	5;4;4;4;1	5;4;4;4;1	5;4;4;4;1	15-hydroxyprostaglandin dehydrogenase [NAD(+)]	HPGD	9523200	0	9523200	0	680230	0	680230	0	7
P15498-2;P15498	P15498-2;P15498	7;7	7;7	7;7	Proto-oncogene vav	VAV1	9736900	0	9736900	0	226440	0	226440	0	7
P15514	P15514	2	2	2	Amphiregulin	AREG	37160000	0	0	37160000	4128900	0	0	4128900	2
P15529-15;P15529-12;P15529-14;P15529-11;P15529-13;P15529-10;P15529;P15529-9;P15529-8	P15529-15;P15529-12;P15529-14;P15529-11;P15529-13;P15529-10;P15529;P15529-9;P15529-8	12;12;12;12;12;12;12;10;10	2;2;2;2;2;2;2;0;0	2;2;2;2;2;2;2;0;0	Membrane cofactor protein	CD46	18362000	7721200	0	10641000	1530200	643440	0	886720	3
P15529-7;P15529-4;P15529-6;P15529-3;P15529-5;P15529-2;P15529-16	P15529-7;P15529-4;P15529-6;P15529-3;P15529-5;P15529-2;P15529-16	12;12;12;12;12;12;7	12;12;12;12;12;12;7	2;2;2;2;2;2;2	Membrane cofactor protein	CD46	18810000000	1124500000	252430000	17433000000	1446900000	86500000	19417000	1341000000	216
P15531;P15531-2	P15531;P15531-2	11;11	1;1	1;1	Nucleoside diphosphate kinase A	NME1	1021300000	124520000	95337000	801470000	113480000	13836000	10593000	89053000	15
P15559-3;P15559-2;P15559	P15559-3;P15559-2;P15559	4;4;4	4;4;4	4;4;4	NAD(P)H dehydrogenase [quinone] 1	NQO1	16132000	1656200	14476000	0	1344300	138020	1206300	0	8
P15586;P15586-2	P15586;P15586-2	12;11	12;11	12;11	N-acetylglucosamine-6-sulfatase	GNS	8626700000	246290000	70688000	8309700000	359450000	10262000	2945300	346240000	126
P15735-2;P15735	P15735-2;P15735	13;13	13;13	13;13	Phosphorylase b kinase gamma catalytic chain, liver/testis isoform	PHKG2	912380000	41873000	20077000	850430000	43447000	1994000	956030	40497000	35
P15880	P15880	13	13	13	40S ribosomal protein S2	RPS2	3353600000	249370000	203410000	2900800000	186310000	13854000	11300000	161150000	86
P15924;P15924-3;P15924-2	P15924;P15924-3;P15924-2	104;79;68	104;79;68	104;79;68	Desmoplakin	DSP	1886800000	1500100000	147730000	239060000	11576000	9202800	906300	1466600	280
P15927;P15927-2;P15927-3	P15927;P15927-2;P15927-3	1;1;1	1;1;1	1;1;1	Replication protein A 32 kDa subunit	RPA2	1180300	0	1180300	0	118030	0	118030	0	1
P16035	P16035	5	5	5	Metalloproteinase inhibitor 2	TIMP2	51142000	17156000	4088300	29898000	4649300	1559700	371660	2718000	10
P16070-18;P16070-12;P16070-14;P16070-13;P16070-11;P16070-10;P16070-16;P16070-8;P16070-17;P16070-6;P16070-4;P16070-3;P16070-7;P16070-5;P16070;P16070-15;P16070-9	P16070-18;P16070-12;P16070-14;P16070-13;P16070-11;P16070-10;P16070-16;P16070-8;P16070-17;P16070-6;P16070-4;P16070-3;P16070-7;P16070-5;P16070;P16070-15;P16070-9	3;3;3;3;3;3;3;3;3;3;3;3;3;3;3;2;2	3;3;3;3;3;3;3;3;3;3;3;3;3;3;3;2;2	3;3;3;3;3;3;3;3;3;3;3;3;3;3;3;2;2	CD44 antigen	CD44	5934000	0	5934000	0	423860	0	423860	0	2
P16083	P16083	9	9	9	Ribosyldihydronicotinamide dehydrogenase [quinone]	NQO2	862110000	39495000	14746000	807870000	61579000	2821100	1053300	57705000	30
P16104;Q96QV6	P16104;Q96QV6	7;5	2;1	1;0	Histone H2AX;Histone H2A type 1-A	H2AFX;HIST1H2AA	22513000	0	0	22513000	3216200	0	0	3216200	1
P16152;P16152-2	P16152;P16152-2	16;9	16;9	14;7	Carbonyl reductase [NADPH] 1	CBR1	2166400000	96396000	324940000	1745100000	127430000	5670300	19114000	102650000	96
P16219	P16219	16	16	16	Short-chain specific acyl-CoA dehydrogenase, mitochondrial	ACADS	21348000000	1427500000	571280000	19350000000	1123600000	75131000	30068000	1018400000	433
P16260	P16260	2	2	2	Graves disease carrier protein	SLC25A16	13569000	0	0	13569000	714150	0	0	714150	2
P16278-3;P16278;P16278-2	P16278-3;P16278;P16278-2	9;9;8	8;8;7	8;8;7	Beta-galactosidase	GLB1	113050000	2799500	8639800	101610000	4522000	111980	345590	4064400	15
P16298;P16298-4;P16298-2;P16298-3	P16298;P16298-4;P16298-2;P16298-3	9;9;8;8	5;5;4;4	5;5;4;4	Serine/threonine-protein phosphatase 2B catalytic subunit beta isoform	PPP3CB	55215000	1482300	3929300	49803000	2208600	59291	157170	1992100	9
P16333-2;P16333	P16333-2;P16333	5;5	5;5	5;5	Cytoplasmic protein NCK1	NCK1	6114100	0	6114100	0	339670	0	339670	0	4
P16383-2;P16383;P16383-3;P16383-4	P16383-2;P16383	3;3;1;1	3;3;1;1	3;3;1;1	GC-rich sequence DNA-binding factor 2	GCFC2	28616000	0	1134800	27481000	681330	0	27020	654310	4
P16401	P16401	7	5	5	Histone H1.5	HIST1H1B	119550000	18836000	61361000	39354000	11955000	1883600	6136100	3935400	15
P16403;P10412;P16402;Q02539	P16403;P10412;P16402;Q02539	10;9;9;5	6;5;5;1	5;4;4;0	Histone H1.2;Histone H1.4;Histone H1.3;Histone H1.1	HIST1H1C;HIST1H1E;HIST1H1D;HIST1H1A	366200000	81583000	45205000	239410000	40689000	9064800	5022800	26601000	27
P16435	P16435	26	26	26	NADPH--cytochrome P450 reductase	POR	1530400000	201800000	120450000	1208100000	41361000	5454000	3255400	32652000	93
P16444	P16444	15	15	15	Dipeptidase 1	DPEP1	3065000000	300130000	26427000	2738400000	139320000	13642000	1201200	124470000	69
P16455	P16455	3	3	3	Methylated-DNA--protein-cysteine methyltransferase	MGMT	23745000	4047200	726890	18971000	2638300	449680	80766	2107800	4
P16562	P16562	16	16	2	Cysteine-rich secretory protein 2	CRISP2	14114000000	1261500000	573920000	12279000000	1411400000	126150000	57392000	1227900000	323
P16562-2	P16562-2	16	2	2	Cysteine-rich secretory protein 2	CRISP2	32476000	0	796610	31679000	2706300	0	66384	2639900	3	+
P16591-3	P16591-3	22	22	4	Tyrosine-protein kinase Fer	FER	2398600000	161010000	26368000	2211200000	104290000	7000500	1146400	96139000	73
P16615;P16615-5;P16615-4	P16615;P16615-5;P16615-4	40;39;35	40;39;35	1;0;1	Sarcoplasmic/endoplasmic reticulum calcium ATPase 2	ATP2A2	6852600000	458700000	262580000	6131300000	148970000	9971700	5708200	133290000	244
P16615-2	P16615-2	40	1	1	Sarcoplasmic/endoplasmic reticulum calcium ATPase 2	ATP2A2	10378000	0	0	10378000	230630	0	0	230630	2	+
P16615-3	P16615-3	40	1	1	Sarcoplasmic/endoplasmic reticulum calcium ATPase 2	ATP2A2	26513000	0	0	26513000	589170	0	0	589170	2	+
P16860	P16860	1	1	1	Natriuretic peptides B;Brain natriuretic peptide 32;BNP(1-30);BNP(1-29);BNP(1-28);BNP(2-31);BNP(3-32);BNP(3-30);BNP(3-29);BNP(4-32);BNP(4-31);BNP(4-30);BNP(4-29);BNP(4-27);BNP(5-32);BNP(5-31);BNP(5-29)	NPPB	0	0	0	0	0	0	0	0	1	+
P16870-2;P16870	P16870-2;P16870	12;12	12;12	12;12	Carboxypeptidase E	CPE	460360000	80543000	42462000	337350000	19182000	3356000	1769300	14056000	38
P16885	P16885	9	9	9	1-phosphatidylinositol 4,5-bisphosphate phosphodiesterase gamma-2	PLCG2	40180000	32578000	7602000	0	574010	465410	108600	0	7
P16930;P16930-2	P16930;P16930-2	6;5	6;5	6;5	Fumarylacetoacetase	FAH	116080000	0	13738000	102340000	5047000	0	597300	4449700	12
P16949;P16949-2	P16949;P16949-2	4;4	4;4	3;3	Stathmin	STMN1	68770000	43344000	3077600	22348000	7641100	4816000	341960	2483200	17
P16989-2;P16989-3;P16989	P16989-2;P16989-3;P16989	7;7;7	2;2;2	2;2;2	Y-box-binding protein 3	YBX3	12027000	3755400	0	8271900	1202700	375540	0	827190	3
P17050	P17050	9	9	9	Alpha-N-acetylgalactosaminidase	NAGA	1909900000	71510000	25381000	1813000000	106110000	3972800	1410100	100720000	38
P17066;P48741	P17066	15;7	3;2	3;2	Heat shock 70 kDa protein 6	HSPA6	22814000000	6703700000	69813000	16040000000	616590000	181180000	1886800	433520000	148
P17152	P17152	4	4	4	Transmembrane protein 11, mitochondrial	TMEM11	2298700000	97030000	33629000	2168000000	287340000	12129000	4203600	271000000	29
P17174;P17174-2	P17174;P17174-2	25;20	25;20	25;20	Aspartate aminotransferase, cytoplasmic	GOT1	52327000000	2944400000	1584300000	47799000000	2378500000	133840000	72013000	2172700000	322
P17213	P17213	9	9	9	Bactericidal permeability-increasing protein	BPI	293230000	1607800	277450000	14171000	14662000	80391	13873000	708560	23
P17342-2;P17342;P17342-3	P17342-2;P17342;P17342-3	3;3;2	3;3;2	3;3;2	Atrial natriuretic peptide receptor 3	NPR3	5470400	0	5470400	0	202610	0	202610	0	3
P17405-4;P17405;P17405-3;P17405-2	P17405-4;P17405;P17405-3;P17405-2	5;5;4;4	5;5;4;4	5;5;4;4	Sphingomyelin phosphodiesterase	SMPD1	99203000	3909400	2895900	92398000	3968100	156380	115840	3695900	9
P17568	P17568	6	6	6	NADH dehydrogenase [ubiquinone] 1 beta subcomplex subunit 7	NDUFB7	848690000	25236000	21811000	801640000	121240000	3605100	3115900	114520000	38
P17600;P17600-2	P17600;P17600-2	7;6	7;6	7;6	Synapsin-1	SYN1	126010000	22962000	0	103050000	3150200	574060	0	2576200	16
P17612-2	P17612-2	20	20	1	cAMP-dependent protein kinase catalytic subunit alpha	PRKACA	25698000000	1751400000	957180000	22989000000	1511600000	103020000	56305000	1352300000	245
P17655;P17655-2	P17655;P17655-2	15;13	15;13	15;13	Calpain-2 catalytic subunit	CAPN2	135100000	5750400	98098000	31247000	4093800	174250	2972700	946890	35
P17707;P17707-2	P17707;P17707-2	2;1	2;1	2;1	S-adenosylmethionine decarboxylase proenzyme;S-adenosylmethionine decarboxylase alpha chain;S-adenosylmethionine decarboxylase beta chain	AMD1	5814300	0	5814300	0	342020	0	342020	0	2
P17812;P17812-2	P17812;P17812-2	10;6	9;5	9;5	CTP synthase 1	CTPS1	13331000	1027500	12303000	0	444350	34249	410100	0	11
P17844-2;P17844	P17844-2;P17844	11;11	5;5	5;5	Probable ATP-dependent RNA helicase DDX5	DDX5	8007500	0	8007500	0	266920	0	266920	0	6
P17858;P17858-2	P17858;P17858-2	21;19	16;15	16;15	ATP-dependent 6-phosphofructokinase, liver type	PFKL	2352500000	52125000	110670000	2189700000	69190000	1533100	3254900	64402000	58
P17900	P17900	3	3	3	Ganglioside GM2 activator;Ganglioside GM2 activator isoform short	GM2A	17020000	13394000	3626600	0	2127600	1674200	453330	0	5
P17927;Q2VPA4-2;Q2VPA4-3;Q2VPA4	P17927	3;1;1;1	3;1;1;1	3;1;1;1	Complement receptor type 1	CR1	1512600	0	1512600	0	15279	0	15279	0	3
P17931	P17931	7	7	7	Galectin-3	LGALS3	132460000	9415300	38537000	84503000	14717000	1046100	4281900	9389300	14
P17948-2;P17948-3;P17948;P17948-4	P17948-2;P17948-3;P17948;P17948-4	16;16;16;13	16;16;16;13	16;16;16;13	Vascular endothelial growth factor receptor 1	FLT1	447260000	673010	0	446580000	10909000	16415	0	10892000	26
P17980	P17980	30	30	30	26S protease regulatory subunit 6A	PSMC3	10498000000	797090000	237320000	9464100000	388830000	29522000	8789800	350520000	338
P17987	P17987	34	34	34	T-complex protein 1 subunit alpha	TCP1	57975000000	6618000000	1322300000	50035000000	1870200000	213480000	42656000	1614000000	695
P18031	P18031	12	12	12	Tyrosine-protein phosphatase non-receptor type 1	PTPN1	304250000	15034000	29955000	259260000	10491000	518400	1032900	8939900	31
P18065	P18065	6	6	6	Insulin-like growth factor-binding protein 2	IGFBP2	129230000	85042000	478610	43708000	9230700	6074400	34186	3122000	25
P18077	P18077	7	7	7	60S ribosomal protein L35a	RPL35A	888600000	132070000	83667000	672860000	126940000	18867000	11952000	96123000	53
P18085	P18085	11	7	7	ADP-ribosylation factor 4	ARF4	1582700000	85382000	73929000	1423400000	143880000	7762000	6720800	129400000	29
P18124	P18124	17	17	17	60S ribosomal protein L7	RPL7	3632700000	408250000	191110000	3033400000	302730000	34021000	15925000	252780000	107
P18206-2;P18206;P18206-3	P18206-2;P18206	37;37;4	37;37;4	37;37;4	Vinculin	VCL	715170000	98067000	132080000	485030000	9535600	1307600	1761000	6467000	79
P18440	P18440	3	3	3	Arylamine N-acetyltransferase 1	NAT1	31842000	11693000	6424100	13725000	2122800	779540	428270	915010	6
P18621;P18621-3;P18621-2	P18621;P18621-3;P18621-2	9;9;8	9;9;8	9;9;8	60S ribosomal protein L17	RPL17	846140000	139400000	30346000	676400000	94016000	15488000	3371800	75155000	31
P18669;Q8N0Y7	P18669	18;5	9;2	9;2	Phosphoglycerate mutase 1	PGAM1	10755000000	141940000	293640000	10320000000	827330000	10919000	22588000	793830000	114
P18754;P18754-2	P18754;P18754-2	20;20	20;20	20;20	Regulator of chromosome condensation	RCC1	24182000000	3570600000	316350000	20295000000	1422500000	210040000	18609000	1193800000	338
P18827	P18827	1	1	1	Syndecan-1	SDC1	22776000	0	828210	21948000	3253700	0	118320	3135400	3
P18859;P18859-2	P18859;P18859-2	5;5	5;5	5;5	ATP synthase-coupling factor 6, mitochondrial	ATP5J	921450000	107130000	13574000	800750000	184290000	21426000	2714800	160150000	25
P19021-2;P19021-6;P19021;P19021-5;P19021-4;P19021-3	P19021-2;P19021-6;P19021;P19021-5;P19021-4;P19021-3	14;14;14;14;13;13	14;14;14;14;13;13	14;14;14;14;13;13	Peptidyl-glycine alpha-amidating monooxygenase;Peptidylglycine alpha-hydroxylating monooxygenase;Peptidyl-alpha-hydroxyglycine alpha-amidating lyase	PAM	496750000	3339800	3376800	490040000	12116000	81458	82360	11952000	26
P19075	P19075	1	1	1	Tetraspanin-8	TSPAN8	198920000	44748000	928530	153250000	22103000	4972000	103170	17027000	6
P19086	P19086	3	2	2	Guanine nucleotide-binding protein G(z) subunit alpha	GNAZ	772770	0	772770	0	45457	0	45457	0	2
P19174;P19174-2	P19174;P19174-2	4;4	4;4	4;4	1-phosphatidylinositol 4,5-bisphosphate phosphodiesterase gamma-1	PLCG1	16475000	0	266620	16208000	249620	0	4039.7	245580	4
P19338	P19338	9	9	9	Nucleolin	NCL	44859000	2188000	34016000	8654600	1281700	62515	971890	247270	14
P19367-3;P19367-4;P19367-2;P19367;Q2TB90;Q2TB90-3;Q2TB90-2	P19367-3;P19367-4;P19367-2;P19367	54;53;53;53;4;1;1	54;53;53;53;4;1;1	50;49;49;49;3;0;0	Hexokinase-1	HK1	190470000000	17489000000	3231400000	169750000000	3809300000	349770000	64628000	3394900000	1768
P19387	P19387	4	4	4	DNA-directed RNA polymerase II subunit RPB3	POLR2C	23652000	18348000	5303800	0	1689400	1310600	378840	0	18
P19388	P19388	4	4	4	DNA-directed RNA polymerases I, II, and III subunit RPABC1	POLR2E	9966200	2012300	2307200	5646700	906020	182940	209750	513330	7
P19404	P19404	13	13	13	NADH dehydrogenase [ubiquinone] flavoprotein 2, mitochondrial	NDUFV2	1164400000	113270000	78131000	973020000	77628000	7551300	5208800	64868000	48
P19440;A6NGU5;P36268-2;P36268;P36268-3;P19440-2;Q14390;P19440-3;B5MD39	P19440;A6NGU5;P36268-2;P36268;P36268-3;P19440-2	8;7;6;6;6;5;2;2;2	8;7;6;6;6;5;2;2;2	8;7;6;6;6;5;2;2;2	Gamma-glutamyltranspeptidase 1;Gamma-glutamyltranspeptidase 1 heavy chain;Gamma-glutamyltranspeptidase 1 light chain;Putative gamma-glutamyltranspeptidase 3;Putative gamma-glutamyltranspeptidase 3 heavy chain;Putative gamma-glutamyltranspeptidase 3 light chain;Inactive gamma-glutamyltranspeptidase 2	GGT1;GGT3P;GGT2	99964000	26755000	40761000	32448000	4165100	1114800	1698400	1352000	23
P19474;P19474-2	P19474;P19474-2	4;2	4;2	4;2	E3 ubiquitin-protein ligase TRIM21	TRIM21	4167000	0	4167000	0	154330	0	154330	0	2
P19525;P19525-2	P19525;P19525-2	9;8	9;8	9;8	Interferon-induced, double-stranded RNA-activated protein kinase	EIF2AK2	13289000	0	13289000	0	632790	0	632790	0	10
P19623	P19623	5	5	5	Spermidine synthase	SRM	16702000	1012900	6507900	9180900	1113400	67525	433860	612060	6
P19634-2;P19634	P19634-2;P19634	1;1	1;1	1;1	Sodium/hydrogen exchanger 1	SLC9A1	5980900	0	545130	5435800	398730	0	36342	362390	2
P19784	P19784	15	15	15	Casein kinase II subunit alpha	CSNK2A2	4537800000	207780000	71056000	4259000000	238830000	10936000	3739800	224160000	86
P19801;P19801-2	P19801;P19801-2	16;16	16;16	16;16	Amiloride-sensitive amine oxidase [copper-containing]	AOC1	220260000	30283000	8978500	181000000	5796200	796920	236280	4763000	30
P19823	P19823	2	2	1	Inter-alpha-trypsin inhibitor heavy chain H2	ITIH2	1511500	0	1511500	0	32160	0	32160	0	2
P19827;P19827-2	P19827;P19827-2	2;1	2;1	2;1	Inter-alpha-trypsin inhibitor heavy chain H1	ITIH1	9535800	0	2737600	6798200	250940	0	72042	178900	3
P19835;P19835-2	P19835;P19835-2	3;2	3;2	3;2	Bile salt-activated lipase	CEL	6660900	4600800	0	2060200	277540	191700	0	85840	4
P19838;P19838-2;P19838-3	P19838;P19838-2;P19838-3	12;12;7	12;12;7	12;12;7	Nuclear factor NF-kappa-B p105 subunit;Nuclear factor NF-kappa-B p50 subunit	NFKB1	27909000	0	22720000	5188600	569570	0	463680	105890	13
P19878;P19878-3;P19878-2;P19878-4;Q15776-2;Q15776	P19878;P19878-3;P19878-2;P19878-4	7;6;5;5;1;1	7;6;5;5;1;1	7;6;5;5;1;1	Neutrophil cytosol factor 2	NCF2	37632000	0	37632000	0	1254400	0	1254400	0	5
P19971;P19971-2	P19971;P19971-2	10;9	10;9	10;9	Thymidine phosphorylase	TYMP	50138000	1736000	44745000	3656400	2089100	72335	1864400	152350	22
P20020-6;P20020;P20020-4;P20020-1;P20020-5;P20020-2;Q01814-6;Q01814-8;Q01814-5;Q01814	P20020-6;P20020;P20020-4;P20020-1;P20020-5;P20020-2	25;25;25;25;24;24;11;11;11;11	8;8;8;8;7;7;1;1;1;1	8;8;8;8;7;7;1;1;1;1	Plasma membrane calcium-transporting ATPase 1	ATP2B1	94951000	8216300	2762900	83972000	1899000	164330	55258	1679400	14
P20042	P20042	12	12	12	Eukaryotic translation initiation factor 2 subunit 2	EIF2S2	398020000	12171000	42604000	343240000	19901000	608550	2130200	17162000	29
P20073-2;P20073	P20073-2;P20073	18;18	18;18	18;18	Annexin A7	ANXA7	393350000	6039700	129680000	257630000	18731000	287610	6175200	12268000	44
P20142	P20142	1	1	1	Gastricsin	PGC	1332500000	24340000	25305000	1282900000	333130000	6085000	6326300	320720000	7
P20151-3;P20151-2;P20151	P20151-3;P20151-2;P20151	3;3;3	2;2;2	2;2;2	Kallikrein-2	KLK2	4759100	3345700	1413400	0	679870	477950	201910	0	8
P20155	P20155	2	2	2	Serine protease inhibitor Kazal-type 2	SPINK2	272060000	256400000	1236800	14423000	54412000	51280000	247360	2884500	6
P20160	P20160	7	7	7	Azurocidin	AZU1	736900000	13516000	671880000	51504000	61408000	1126300	55990000	4292000	51
P20290-2;P20290	P20290-2;P20290	2;2	2;2	2;2	Transcription factor BTF3	BTF3	175910000	19750000	0	156160000	25130000	2821500	0	22308000	7
P20292	P20292	3	3	3	Arachidonate 5-lipoxygenase-activating protein	ALOX5AP	185840000	0	185840000	0	37168000	0	37168000	0	7
P20337	P20337	5	4	4	Ras-related protein Rab-3B	RAB3B	34080000	0	13558000	20522000	2621500	0	1042900	1578600	7
P20338	P20338	12	12	10	Ras-related protein Rab-4A	RAB4A	2797600000	89846000	58549000	2649200000	199830000	6417600	4182100	189230000	54
P20339-2;P20339	P20339-2;P20339	6;6	3;3	3;3	Ras-related protein Rab-5A	RAB5A	19498000	16568000	2930100	0	1772500	1506200	266380	0	3
P20340;P20340-3;Q9NRW1-2	P20340;P20340-3	14;7;4	1;0;0	1;0;0	Ras-related protein Rab-6A	RAB6A	32055000	1411400	0	30644000	2465800	108570	0	2357200	3
P20340-2;P20340-4	P20340-2;P20340-4	14;11	14;11	0;0	Ras-related protein Rab-6A	RAB6A	8864300000	608630000	147710000	8108000000	681870000	46817000	11362000	623690000	129
P20591;P20591-2	P20591;P20591-2	6;3	6;3	6;3	Interferon-induced GTP-binding protein Mx1;Interferon-induced GTP-binding protein Mx1, N-terminally processed	MX1	6075600	0	6075600	0	184110	0	184110	0	6
P20618	P20618	14	14	14	Proteasome subunit beta type-1	PSMB1	34692000000	4319200000	979620000	29393000000	2478000000	308520000	69973000	2099500000	307
P20645	P20645	3	3	3	Cation-dependent mannose-6-phosphate receptor	M6PR	91745000	33447000	18940000	39358000	6553200	2389100	1352900	2811300	20
P20674	P20674	7	7	7	Cytochrome c oxidase subunit 5A, mitochondrial	COX5A	4157800000	487630000	223410000	3446800000	346490000	40636000	18617000	287230000	78
P20700	P20700	27	25	25	Lamin-B1	LMNB1	877970000	50714000	39639000	787620000	25085000	1449000	1132600	22503000	60
P20701;P20701-2;P20701-3	P20701;P20701-2;P20701-3	7;7;6	7;7;6	7;7;6	Integrin alpha-L	ITGAL	9350100	0	9350100	0	212500	0	212500	0	5
P20702	P20702	17	15	14	Integrin alpha-X	ITGAX	25822000	0	25822000	0	461110	0	461110	0	18
P20810-9;P20810-5;P20810-10;P20810-7;P20810-6;P20810-3;P20810-4;P20810-8;P20810-2;P20810	P20810-9;P20810-5;P20810-10;P20810-7;P20810-6;P20810-3;P20810-4;P20810-8;P20810-2;P20810	22;22;22;22;22;21;21;21;21;21	22;22;22;22;22;21;21;21;21;21	22;22;22;22;22;21;21;21;21;21	Calpastatin	CAST	2515900000	540670000	25036000	1950200000	67997000	14613000	676650	52708000	135
P20839;P20839-3;P20839-7;P20839-5;P20839-6;P20839-2;P20839-4	P20839;P20839-3;P20839-7;P20839-5;P20839-6;P20839-2;P20839-4	7;7;7;7;7;6;6	7;7;7;7;7;6;6	7;7;7;7;7;6;6	Inosine-5-monophosphate dehydrogenase 1	IMPDH1	18525000	2350700	16175000	0	882160	111940	770230	0	10
P20929-3;P20929-2;P20929-4;P20929	P20929-3;P20929-2;P20929-4;P20929	4;4;3;3	4;4;3;3	4;4;3;3	Nebulin	NEB	37924000	21379000	0	16545000	67602	38109	0	29492	6
P20933	P20933	9	9	9	N(4)-(beta-N-acetylglucosaminyl)-L-asparaginase;Glycosylasparaginase alpha chain;Glycosylasparaginase beta chain	AGA	1815500000	36389000	15344000	1763800000	121040000	2425900	1022900	117590000	47
P20936-2;P20936-4;P20936;P20936-3	P20936-2;P20936-4;P20936	12;12;12;3	12;12;12;3	12;12;12;3	Ras GTPase-activating protein 1	RASA1	36655000	0	15721000	20935000	718730	0	308250	410480	17
P21108	P21108	8	3	3	Ribose-phosphate pyrophosphokinase 3	PRPS1L1	80303000	0	0	80303000	5353500	0	0	5353500	5
P21246	P21246	4	4	4	Pleiotrophin	PTN	117830000	3352000	0	114480000	19638000	558660	0	19079000	5
P21266	P21266	26	26	24	Glutathione S-transferase Mu 3	GSTM3	189260000000	25535000000	4216400000	159510000000	11133000000	1502100000	248020000	9382900000	1607
P21281;P15313	P21281	22;6	22;6	22;6	V-type proton ATPase subunit B, brain isoform	ATP6V1B2	3769300000	171250000	131170000	3466800000	150770000	6850000	5246800	138670000	145
P21283;Q8NEY4-2;Q8NEY4	P21283	12;1;1	12;1;1	12;1;1	V-type proton ATPase subunit C 1	ATP6V1C1	153030000	4863200	26605000	121560000	5667800	180120	985380	4502300	20
P21291	P21291	5	5	5	Cysteine and glycine-rich protein 1	CSRP1	100870000	6401800	37169000	57296000	8405600	533480	3097400	4774700	13
P21333-2;P21333	P21333-2;P21333	71;71	67;67	65;65	Filamin-A	FLNA	390580000	5074400	381510000	4001700	2893200	37588	2826000	29642	100
P21359-2;P21359-6;P21359;P21359-4;P21359-3;P21359-5	P21359-2;P21359-6;P21359;P21359-4	14;14;14;8;3;3	14;14;14;8;3;3	14;14;14;8;3;3	Neurofibromin;Neurofibromin truncated	NF1	25903000	0	10474000	15429000	185020	0	74814	110210	13
P21397;P21397-2	P21397;P21397-2	8;7	8;7	8;7	Amine oxidase [flavin-containing] A	MAOA	51251000	0	8158200	43093000	1830400	0	291360	1539000	13
P21399	P21399	25	25	25	Cytoplasmic aconitate hydratase	ACO1	1874500000	185670000	76933000	1611900000	44630000	4420600	1831700	38378000	75
P21462	P21462	3	3	3	fMet-Leu-Phe receptor	FPR1	6988900	0	6988900	0	537610	0	537610	0	4
P21579	P21579	7	5	5	Synaptotagmin-1	SYT1	178510000	5098400	0	173410000	8925300	254920	0	8670400	12
P21580	P21580	2	2	2	Tumor necrosis factor alpha-induced protein 3;A20p50;A20p37	TNFAIP3	1551300	0	1551300	0	33007	0	33007	0	2
P21589-2;P21589	P21589-2;P21589	2;2	2;2	2;2	5-nucleotidase	NT5E	1031200	0	1031200	0	41249	0	41249	0	4
P21695-2;P21695	P21695-2;P21695	3;3	2;2	2;2	Glycerol-3-phosphate dehydrogenase [NAD(+)], cytoplasmic	GPD1	1882500	0	1882500	0	81849	0	81849	0	2
P21730	P21730	4	4	4	C5a anaphylatoxin chemotactic receptor 1	C5AR1	17798000	0	17798000	0	1618000	0	1618000	0	7
P21741;P21741-2	P21741;P21741-2	6;3	6;3	6;3	Midkine	MDK	556110000	218410000	73426000	264280000	79445000	31201000	10489000	37754000	35
P21796	P21796	19	19	19	Voltage-dependent anion-selective channel protein 1	VDAC1	20263000000	1270000000	276510000	18716000000	1191900000	74706000	16265000	1101000000	237
P21810	P21810	8	8	8	Biglycan	BGN	249210000	6931900	5825500	236460000	14660000	407760	342680	13909000	15
P21912	P21912	14	14	14	Succinate dehydrogenase [ubiquinone] iron-sulfur subunit, mitochondrial	SDHB	14103000000	1038600000	338430000	12726000000	783490000	57700000	18801000	706980000	158
P21926	P21926	4	4	4	CD9 antigen	CD9	234750000	38626000	20422000	175700000	39125000	6437700	3403700	29283000	17
P21953;P21953-2	P21953	7;1	7;1	7;1	2-oxoisovalerate dehydrogenase subunit beta, mitochondrial	BCKDHB	602470000	52067000	22650000	527750000	37654000	3254200	1415600	32985000	18
P21964-2;P21964	P21964-2;P21964	9;9	9;9	9;9	Catechol O-methyltransferase	COMT	113390000	0	75023000	38364000	8722100	0	5771000	2951100	22
P21980;P21980-2;P21980-3	P21980;P21980-2	21;11;6	21;11;6	20;10;6	Protein-glutamine gamma-glutamyltransferase 2	TGM2	304620000	5025600	110110000	189490000	8959500	147810	3238600	5573100	37
P22033	P22033	27	27	27	Methylmalonyl-CoA mutase, mitochondrial	MUT	3793900000	53646000	39139000	3701100000	102540000	1449900	1057800	100030000	91
P22059	P22059	18	16	16	Oxysterol-binding protein 1	OSBP	493560000	43600000	48160000	401800000	12038000	1063400	1174600	9800000	24
P22061;P22061-2	P22061;P22061-2	18;18	18;18	18;18	Protein-L-isoaspartate(D-aspartate) O-methyltransferase	PCMT1	13569000000	619270000	399060000	12551000000	1130800000	51606000	33255000	1045900000	212
P22090	P22090	17	17	5	40S ribosomal protein S4, Y isoform 1	RPS4Y1	1973200000	231110000	61495000	1680600000	123320000	14445000	3843400	105040000	56
P22102;P22102-2	P22102;P22102-2	31;16	31;16	31;16	Trifunctional purine biosynthetic protein adenosine-3;Phosphoribosylamine--glycine ligase;Phosphoribosylformylglycinamidine cyclo-ligase;Phosphoribosylglycinamide formyltransferase	GART	1485100000	58601000	164310000	1262200000	30940000	1220800	3423100	26296000	73
P22234;P22234-2	P22234;P22234-2	24;24	24;24	24;24	Multifunctional protein ADE2;Phosphoribosylaminoimidazole-succinocarboxamide synthase;Phosphoribosylaminoimidazole carboxylase	PAICS	16417000000	926000000	411510000	15080000000	864080000	48737000	21659000	793680000	277
P22307;P22307-7;P22307-8;P22307-4;P22307-2;P22307-6;P22307-3;P22307-5	P22307;P22307-7;P22307-8;P22307-4;P22307-2;P22307-6	18;17;16;14;10;9;7;2	18;17;16;14;10;9;7;2	18;17;16;14;10;9;7;2	Non-specific lipid-transfer protein	SCP2	366830000	2519400	35208000	329100000	14673000	100770	1408300	13164000	29
P22314-2;P22314	P22314-2;P22314	35;35	35;35	35;35	Ubiquitin-like modifier-activating enzyme 1	UBA1	7410800000	580260000	785000000	6045600000	145310000	11378000	15392000	118540000	224
P22392-2;P22392;O60361	P22392-2;P22392	15;11;7	15;11;7	5;5;4	Nucleoside diphosphate kinase B	NME2	13949000000	415880000	498530000	13034000000	734150000	21889000	26238000	686020000	170
P22492	P22492	14	14	10	Histone H1t	HIST1H1T	9323100000	2150600000	480800000	6691700000	1035900000	238960000	53423000	743520000	216
P22528	P22528	4	4	1	Cornifin-B	SPRR1B	163190000	148310000	14872000	0	23312000	21188000	2124600	0	16
P22531;Q96RM1;P35326;Q9BYE4	P22531;Q96RM1;P35326;Q9BYE4	3;2;2;2	3;2;2;2	1;1;0;0	Small proline-rich protein 2E;Small proline-rich protein 2F;Small proline-rich protein 2A;Small proline-rich protein 2G	SPRR2E;SPRR2F;SPRR2A;SPRR2G	109610000	91793000	5518800	12296000	18268000	15299000	919810	2049300	22
P22570;P22570-7;P22570-5;P22570-2;P22570-3;P22570-4;P22570-6	P22570;P22570-7;P22570-5;P22570-2;P22570-3;P22570-4;P22570-6	25;25;24;24;24;23;20	25;25;24;24;24;23;20	25;25;24;24;24;23;20	NADPH:adrenodoxin oxidoreductase, mitochondrial	FDXR	3879500000	252050000	53993000	3573400000	125140000	8130700	1741700	115270000	103
P22612	P22612	12	9	9	cAMP-dependent protein kinase catalytic subunit gamma	PRKACG	7266300000	356280000	100160000	6809800000	454140000	22268000	6260200	425610000	109
P22626-2;P22626	P22626-2;P22626	9;9	9;9	9;9	Heterogeneous nuclear ribonucleoproteins A2/B1	HNRNPA2B1	221790000	16259000	113640000	91891000	11673000	855740	5981200	4836400	48
P22670;P48380-2;P48380	P22670;P48380-2;P48380	2;1;1	2;1;1	1;0;0	MHC class II regulatory factor RFX1;Transcription factor RFX3	RFX1;RFX3	8521200	8094000	427240	0	250620	238060	12566	0	2
P22681	P22681	5	5	4	E3 ubiquitin-protein ligase CBL	CBL	530710000	277870000	14915000	237930000	11794000	6174800	331440	5287400	8
P22692;P22692-2	P22692;P22692-2	4;3	4;3	4;3	Insulin-like growth factor-binding protein 4	IGFBP4	11702000	11702000	0	0	1063800	1063800	0	0	5
P22694-4;P22694-3;P22694;P22694-5;P22694-7;P22694-6;P22694-9;P22694-2;P22694-10;P22694-8	P22694-4;P22694-3;P22694;P22694-5;P22694-7;P22694-6;P22694-9;P22694-2;P22694-10;P22694-8	17;17;17;17;17;17;17;17;13;9	4;4;4;4;4;4;4;4;3;3	4;4;4;4;4;4;4;4;3;3	cAMP-dependent protein kinase catalytic subunit beta	PRKACB	6407900	1100500	5307400	0	400490	68780	331710	0	5
P22695	P22695	21	21	21	Cytochrome b-c1 complex subunit 2, mitochondrial	UQCRC2	26815000000	1985000000	854440000	23975000000	1411300000	104470000	44971000	1261900000	314
P22732;P22732-2	P22732	14;2	14;2	14;2	Solute carrier family 2, facilitated glucose transporter member 5	SLC2A5	21573000000	1202600000	288900000	20082000000	1961200000	109330000	26264000	1825600000	178
P22735;P22735-2	P22735;P22735-2	15;9	15;9	15;9	Protein-glutamine gamma-glutamyltransferase K	TGM1	76797000	65910000	10887000	0	1634000	1402300	231630	0	28
P22748;P22748-2	P22748	13;4	13;4	13;4	Carbonic anhydrase 4	CA4	7141200000	810140000	348840000	5982200000	420070000	47655000	20520000	351890000	121
P22830;P22830-2	P22830;P22830-2	15;15	15;15	15;15	Ferrochelatase, mitochondrial	FECH	237300000	32623000	30910000	173770000	9126900	1254700	1188800	6683400	31
P22894	P22894	4	4	4	Neutrophil collagenase	MMP8	17630000	0	17630000	0	801380	0	801380	0	4
P23141-3;P23141;P23141-2;Q9UKY3-2;Q9UKY3	P23141-3;P23141;P23141-2	16;16;16;1;1	16;16;16;1;1	16;16;16;1;1	Liver carboxylesterase 1	CES1	60546000	0	56212000	4334100	1892100	0	1756600	135440	20
P23142-4;P23142-2;P23142-3;P23142;CON__ENSEMBL:ENSBTAP00000016046	P23142-4;P23142-2;P23142-3;P23142	10;8;8;8;2	10;8;8;8;2	10;8;8;8;2	Fibulin-1	FBLN1	120880000	0	2542900	118340000	4168400	0	87685	4080700	14
P23246-2;P23246	P23246-2;P23246	9;9	9;9	8;8	Splicing factor, proline- and glutamine-rich	SFPQ	235500000	2154900	40887000	192460000	8722300	79810	1514300	7128100	19
P23258;Q9NRH3	P23258;Q9NRH3	16;12	16;12	16;12	Tubulin gamma-1 chain;Tubulin gamma-2 chain	TUBG1;TUBG2	1068800000	9195700	13838000	1045800000	48583000	417990	628990	47536000	48
P23284	P23284	14	14	14	Peptidyl-prolyl cis-trans isomerase B	PPIB	4945200000	586560000	500720000	3857900000	412100000	48880000	41727000	321500000	164
P23352	P23352	4	4	4	Anosmin-1	KAL1	1995600	0	1995600	0	62361	0	62361	0	4
P23368;P23368-2;Q16798-2	P23368;P23368-2	24;20;1	24;20;1	23;19;0	NAD-dependent malic enzyme, mitochondrial	ME2	8613200000	1090500000	428290000	7094500000	277850000	35177000	13816000	228850000	320
P23381;P23381-2	P23381;P23381-2	27;25	27;25	27;25	Tryptophan--tRNA ligase, cytoplasmic;T1-TrpRS;T2-TrpRS	WARS	21745000000	329390000	648600000	20767000000	945420000	14321000	28200000	902890000	246
P23396;P23396-2	P23396;P23396-2	21;20	21;20	21;20	40S ribosomal protein S3	RPS3	5379600000	563730000	442370000	4373500000	283140000	29670000	23283000	230180000	186
P23434	P23434	2	2	2	Glycine cleavage system H protein, mitochondrial	GCSH	90914000	8609900	18903000	63402000	11364000	1076200	2362900	7925200	10
P23435;Q8IUK8	P23435	7;1	7;1	7;1	Cerebellin-1;Cerebellin;[des-Ser1]-cerebellin	CBLN1	3427900000	241840000	25639000	3160400000	285660000	20153000	2136600	263370000	60
P23443-4;P23443-3;P23443-5;P23443-2;P23443	P23443-4;P23443-3;P23443-5;P23443-2;P23443	2;2;2;2;2	2;2;2;2;2	1;1;1;1;1	Ribosomal protein S6 kinase beta-1	RPS6KB1	7512400	0	7512400	0	441910	0	441910	0	2
P23458	P23458	40	40	38	Tyrosine-protein kinase JAK1	JAK1	2217800000	114820000	6065300	2096900000	35771000	1851900	97827	33821000	84
Q16827-4;Q16827-3;Q16827-2;Q16827;P23467-4;P23467-2;P23467;P23467-3	Q16827-4;Q16827-3;Q16827-2;Q16827;P23467-4;P23467-2;P23467;P23467-3	1;1;1;1;1;1;1;1	1;1;1;1;1;1;1;1	1;1;1;1;1;1;1;1	Receptor-type tyrosine-protein phosphatase O;Receptor-type tyrosine-protein phosphatase beta	PTPRO;PTPRB	2378100	0	2378100	0	198180	0	198180	0	0
P23469-3;P23469-2;P23469;P18433-6;P18433	P23469-3;P23469-2;P23469	3;3;3;1;1	3;3;3;1;1	3;3;3;1;1	Receptor-type tyrosine-protein phosphatase epsilon	PTPRE	1248900	0	1248900	0	39028	0	39028	0	2
P23490	P23490	3	3	3	Loricrin	LOR	82629000	79146000	3482900	0	27543000	26382000	1161000	0	9
P23526;P23526-2	P23526;P23526-2	22;20	22;20	22;20	Adenosylhomocysteinase	AHCY	10726000000	839820000	630260000	9255900000	536300000	41991000	31513000	462800000	203
P23528	P23528	15	15	13	Cofilin-1	CFL1	2947800000	213420000	661870000	2072500000	294780000	21342000	66187000	207250000	113
P23634-8;P23634;P23634-7;P23634-6;Q16720-8;Q16720-7;Q16720-6;Q16720-3;Q16720-5;Q16720-2;Q16720-4;Q16720;Q01814-4;Q01814-7;Q01814-3;Q01814-2	P23634-8;P23634;P23634-7;P23634-6	51;51;50;50;12;12;12;12;12;12;12;12;10;10;10;10	51;51;50;50;12;12;12;12;12;12;12;12;10;10;10;10	4;4;4;4;0;0;0;0;0;0;0;0;0;0;0;0	Plasma membrane calcium-transporting ATPase 4	ATP2B4	38661000000	2582400000	548410000	35530000000	678270000	45304000	9621200	623340000	644
P23634-5;P23634-4;P23634-3;P23634-2	P23634-5;P23634-4;P23634-3;P23634-2	48;48;48;48	1;1;1;1	1;1;1;1	Plasma membrane calcium-transporting ATPase 4	ATP2B4	492310000	37257000	0	455050000	8951000	677410	0	8273600	6
P23743;P23743-3;P23743-2	P23743	23;8;4	23;8;4	23;8;4	Diacylglycerol kinase alpha	DGKA	1581200000	4019700	25896000	1551300000	38567000	98041	631600	37837000	60
P23786	P23786	37	37	37	Carnitine O-palmitoyltransferase 2, mitochondrial	CPT2	34903000000	1409800000	530490000	32963000000	969530000	39160000	14736000	915640000	385
P23919;P23919-2	P23919;P23919-2	16;15	16;15	16;15	Thymidylate kinase	DTYMK	2965500000	110100000	46337000	2809100000	174440000	6476600	2725700	165240000	57
P23921	P23921	18	18	18	Ribonucleoside-diphosphate reductase large subunit	RRM1	296570000	14086000	44659000	237820000	6740200	320130	1015000	5405100	32
P24071-8;P24071-5;P24071-4;P24071-11;P24071-2;P24071-10;P24071;P24071-6;P24071-9;P24071-3;P24071-7	P24071-8;P24071-5;P24071-4;P24071-11;P24071-2;P24071-10;P24071;P24071-6;P24071-9;P24071-3	3;3;3;3;3;3;3;3;2;2;1	3;3;3;3;3;3;3;3;2;2;1	3;3;3;3;3;3;3;3;2;2;1	Immunoglobulin alpha Fc receptor	FCAR	11084000	0	11084000	0	1108400	0	1108400	0	3
P24158	P24158	5	5	5	Myeloblastin	PRTN3	607270000	0	607270000	0	60727000	0	60727000	0	47
P24298;Q8TD30-2;Q8TD30	P24298;Q8TD30-2;Q8TD30	2;1;1	2;1;1	2;1;1	Alanine aminotransferase 1;Alanine aminotransferase 2	GPT;GPT2	7262100	0	2674900	4587200	330090	0	121590	208510	3
P24347	P24347	3	3	3	Stromelysin-3	MMP11	37707000	0	0	37707000	1714000	0	0	1714000	3
P24386	P24386	3	3	3	Rab proteins geranylgeranyltransferase component A 1	CHM	4468800	0	4468800	0	139650	0	139650	0	5
P24534	P24534	9	6	6	Elongation factor 1-beta	EEF1B2	1309800000	143500000	114920000	1051400000	109150000	11958000	9577000	87615000	28
P24539	P24539	16	16	16	ATP synthase F(0) complex subunit B1, mitochondrial	ATP5F1	6778500000	1223600000	212010000	5342900000	423660000	76475000	13250000	333930000	119
P24557-4;P24557-2;P24557;P24557-3	P24557-4;P24557-2;P24557;P24557-3	3;3;3;3	3;3;3;3	3;3;3;3	Thromboxane-A synthase	TBXAS1	3294400	0	3294400	0	137270	0	137270	0	4
P24593	P24593	3	3	3	Insulin-like growth factor-binding protein 5	IGFBP5	60983000	1659300	0	59324000	5081900	138280	0	4943700	5
P24666;P24666-4;P24666-3;P24666-2	P24666;P24666-4;P24666-3;P24666-2	9;7;5;5	9;7;5;5	9;7;5;5	Low molecular weight phosphotyrosine protein phosphatase	ACP1	3866200000	185630000	172640000	3508000000	429580000	20625000	19183000	389780000	63
P24752;P24752-2	P24752	26;7	26;7	26;7	Acetyl-CoA acetyltransferase, mitochondrial	ACAT1	107530000000	11787000000	1399000000	94342000000	4675100000	512460000	60825000	4101800000	844
P24821-4;P24821;P24821-5;P24821-2;P24821-3;P24821-6	P24821-4;P24821;P24821-5;P24821-2;P24821-3;P24821-6	28;28;24;24;24;21	28;28;24;24;24;21	28;28;24;24;24;21	Tenascin	TNC	471950000	47600000	12811000	411540000	4626900	466670	125600	4034700	52
P24928	P24928	2	2	2	DNA-directed RNA polymerase II subunit RPB1	POLR2A	7644300	7000900	643360	0	79628	72926	6701.7	0	11
P25025	P25025	3	3	2	C-X-C chemokine receptor type 2	CXCR2	6423800	0	6423800	0	458840	0	458840	0	2
P25090	P25090	2	2	2	N-formyl peptide receptor 2	FPR2	7110600	0	7110600	0	592550	0	592550	0	2
P25098	P25098	13	5	5	Beta-adrenergic receptor kinase 1	ADRBK1	6707800	0	6707800	0	181290	0	181290	0	6
P25205;P25205-2	P25205;P25205-2	9;8	9;8	9;8	DNA replication licensing factor MCM3	MCM3	6173500	522500	5651000	0	121050	10245	110800	0	9
P25311	P25311	18	18	18	Zinc-alpha-2-glycoprotein	AZGP1	1256500000	552460000	123490000	580520000	69804000	30692000	6860300	32251000	71
P25325-2	P25325-2	17	17	1	3-mercaptopyruvate sulfurtransferase	MPST	10119000000	675380000	178840000	9264600000	595230000	39728000	10520000	544980000	94
P25391	P25391	3	3	3	Laminin subunit alpha-1	LAMA1	38835000	38254000	580490	0	258900	255030	3869.9	0	4
P25398	P25398	8	8	8	40S ribosomal protein S12	RPS12	2421200000	190480000	122890000	2107900000	345890000	27212000	17555000	301130000	68
P25440;P25440-2;P25440-4;P25440-3	P25440;P25440-2;P25440-4;P25440-3	10;10;9;9	7;7;6;6	7;7;6;6	Bromodomain-containing protein 2	BRD2	56723000	14201000	720820	41801000	1575600	394490	20023	1161100	9
P25685	P25685	23	23	6	DnaJ homolog subfamily B member 1	DNAJB1	14154000000	859110000	388510000	12907000000	786340000	47728000	21584000	717030000	199
P25686-2;P25686	P25686-2;P25686	6;6	5;5	5;5	DnaJ homolog subfamily B member 2	DNAJB2	24657000	0	7182100	17475000	1896700	0	552470	1344300	6
P25705;P25705-3	P25705;P25705-3	36;32	36;32	1;1	ATP synthase subunit alpha, mitochondrial	ATP5A1	161230000000	14681000000	1576100000	144970000000	5200800000	473590000	50842000	4676400000	1733
P25705-2	P25705-2	36	1	1	ATP synthase subunit alpha, mitochondrial	ATP5A1	71775000	0	2669600	69105000	2563400	0	95341	2468000	3	+
P25774-2;P25774	P25774-2;P25774	5;5	5;5	5;5	Cathepsin S	CTSS	18140000	1035800	17104000	0	1649000	94167	1554900	0	3
P25786;P25786-2	P25786;P25786-2	18;18	18;18	18;18	Proteasome subunit alpha type-1	PSMA1	53451000000	2406700000	1065100000	49979000000	3144200000	141570000	62650000	2939900000	538
P25787	P25787	12	12	12	Proteasome subunit alpha type-2	PSMA2	9793700000	799120000	334050000	8660600000	753360000	61471000	25696000	666200000	152
P25788-2;P25788	P25788-2;P25788	15;15	15;15	15;15	Proteasome subunit alpha type-3	PSMA3	38975000000	2766900000	976570000	35231000000	2998000000	212840000	75121000	2710100000	354
P25789;P25789-2	P25789;P25789-2	13;10	13;10	13;10	Proteasome subunit alpha type-4	PSMA4	35331000000	2467500000	381570000	32482000000	2717800000	189810000	29352000	2498600000	268
P25815	P25815	2	2	2	Protein S100-P	S100P	23894000	1411200	22482000	0	5973400	352800	5620600	0	3
P26022	P26022	3	3	3	Pentraxin-related protein PTX3	PTX3	1976400	0	1976400	0	104020	0	104020	0	3
P26038	P26038	21	21	10	Moesin	MSN	1263200000	31007000	196590000	1035600000	38278000	939620	5957300	31381000	54
P26196	P26196	14	14	14	Probable ATP-dependent RNA helicase DDX6	DDX6	231870000	9762600	24346000	197770000	8281200	348660	869490	7063100	31
P26358;P26358-2;P26358-3	P26358;P26358-2;P26358-3	11;11;9	11;11;9	11;11;9	DNA (cytosine-5)-methyltransferase 1	DNMT1	84324000	11005000	2947100	70372000	1109500	144800	38777	925950	15
P26368-2;P26368	P26368-2;P26368	2;2	2;2	2;2	Splicing factor U2AF 65 kDa subunit	U2AF2	4581300	0	4581300	0	305420	0	305420	0	3
P26373;P26373-2	P26373;P26373-2	7;5	7;5	7;5	60S ribosomal protein L13	RPL13	5809500000	296580000	103520000	5409400000	645500000	32954000	11502000	601050000	92
P26374	P26374	2	2	2	Rab proteins geranylgeranyltransferase component A 2	CHML	12567000	0	0	12567000	380810	0	0	380810	2
P26436-10;P26436-9;P26436-7;P26436-6;P26436-5;P26436-4;P26436-3;P26436-2;P26436;P26436-11;P26436-8	P26436-10;P26436-9;P26436-7;P26436-6;P26436-5;P26436-4;P26436-3;P26436-2;P26436;P26436-11;P26436-8	7;7;7;7;7;7;7;7;7;4;4	7;7;7;7;7;7;7;7;7;4;4	7;7;7;7;7;7;7;7;7;4;4	Acrosomal protein SP-10	ACRV1	31762000000	9662800000	519080000	21580000000	6352500000	1932600000	103820000	4316100000	411
P26440;P26440-2	P26440;P26440-2	16;15	16;15	16;15	Isovaleryl-CoA dehydrogenase, mitochondrial	IVD	8069100000	673630000	176230000	7219200000	366780000	30620000	8010300	328150000	121
P26447	P26447	3	3	3	Protein S100-A4	S100A4	174170000	115800000	58366000	0	29028000	19300000	9727600	0	36
P26572	P26572	5	5	5	Alpha-1,3-mannosyl-glycoprotein 2-beta-N-acetylglucosaminyltransferase	MGAT1	20048000	1730200	477420	17841000	1002400	86508	23871	892040	5
P26583	P26583	7	7	6	High mobility group protein B2	HMGB2	313270000	2146200	160840000	150280000	52211000	357700	26807000	25047000	30
P26599;P26599-2;P26599-3	P26599;P26599-2;P26599-3	6;6;6	4;4;4	4;4;4	Polypyrimidine tract-binding protein 1	PTBP1	210320000	9632900	5876400	194810000	11069000	507000	309280	10253000	15
P26639;P26639-2	P26639;P26639-2	23;23	23;23	22;22	Threonine--tRNA ligase, cytoplasmic	TARS	396620000	12890000	153780000	229950000	9443200	306900	3661400	5474900	53
P26640;P26640-2	P26640	62;14	62;14	62;14	Valine--tRNA ligase	VARS	29502000000	2698200000	1871400000	24933000000	500040000	45733000	31719000	422590000	673
P26641;P26641-2	P26641;P26641-2	22;21	22;21	22;21	Elongation factor 1-gamma	EEF1G	30120000000	3356400000	1276400000	25487000000	1255000000	139850000	53182000	1062000000	307
P26885	P26885	7	7	7	Peptidyl-prolyl cis-trans isomerase FKBP2	FKBP2	1469100000	109130000	81818000	1278100000	209860000	15590000	11688000	182590000	38
P26927	P26927	2	2	2	Hepatocyte growth factor-like protein;Hepatocyte growth factor-like protein alpha chain;Hepatocyte growth factor-like protein beta chain	MST1	2582100	2582100	0	0	67951	67951	0	0	2
P26992	P26992	3	3	3	Ciliary neurotrophic factor receptor subunit alpha	CNTFR	77870000	3798900	2052000	72020000	5191400	253260	136800	4801300	7
P27105;P27105-2	P27105	12;4	12;4	12;4	Erythrocyte band 7 integral membrane protein	STOM	3717500000	268560000	689020000	2760000000	247840000	17904000	45935000	184000000	135
P27144	P27144	4	4	4	Adenylate kinase 4, mitochondrial	AK4	36199000	4353100	1973800	29872000	2413200	290200	131580	1991500	10
P27216;P27216-2	P27216;P27216-2	8;8	7;7	7;7	Annexin A13	ANXA13	33435000	9775200	15478000	8182000	1453700	425010	672940	355740	12
P27348	P27348	15	11	11	14-3-3 protein theta	YWHAQ	1702600000	178460000	316840000	1207300000	121610000	12747000	22632000	86235000	59
P27361-3;P27361;P27361-2	P27361-3;P27361;P27361-2	7;7;6	4;4;3	4;4;3	Mitogen-activated protein kinase 3	MAPK3	31274000	0	17342000	13931000	1563700	0	867110	696570	8
P27448-6;P27448-3;P27448-4;P27448;P27448-8;P27448-2;P27448-7;Q96L34-2;Q96L34	P27448-6;P27448-3;P27448-4;P27448;P27448-8;P27448-2;P27448-7	7;7;7;7;6;6;6;2;2	2;2;2;2;2;2;2;0;0	2;2;2;2;2;2;2;0;0	MAP/microtubule affinity-regulating kinase 3	MARK3	1250900	0	1250900	0	32075	0	32075	0	2
P27449	P27449	1	1	1	V-type proton ATPase 16 kDa proteolipid subunit	ATP6V0C	304670000	0	0	304670000	101560000	0	0	101560000	8
P27482	P27482	4	2	2	Calmodulin-like protein 3	CALML3	10090000	7896300	2193400	0	917250	717850	199400	0	3
P27487	P27487	33	33	33	Dipeptidyl peptidase 4;Dipeptidyl peptidase 4 membrane form;Dipeptidyl peptidase 4 soluble form	DPP4	2791100000	145800000	789820000	1855500000	71567000	3738600	20252000	47576000	155
P27544-2;P27544	P27544-2;P27544	3;3	3;3	3;3	Ceramide synthase 1	CERS1	30797000	0	0	30797000	2369000	0	0	2369000	4
P27635	P27635	8	5	5	60S ribosomal protein L10	RPL10	363630000	830370	27104000	335690000	45453000	103800	3388000	41962000	12
P27694	P27694	6	6	6	Replication protein A 70 kDa DNA-binding subunit;Replication protein A 70 kDa DNA-binding subunit, N-terminally processed	RPA1	39113000	0	4982200	34131000	1303800	0	166070	1137700	5
P27695	P27695	4	4	4	DNA-(apurinic or apyrimidinic site) lyase;DNA-(apurinic or apyrimidinic site) lyase, mitochondrial	APEX1	17288000	1653900	15634000	0	1234900	118130	1116700	0	5
P27701-2;P27701	P27701-2;P27701	2;2	2;2	2;2	CD82 antigen	CD82	2916000	0	2916000	0	224310	0	224310	0	2
P27707	P27707	7	7	7	Deoxycytidine kinase	DCK	56043000	0	15256000	40787000	4311000	0	1173500	3137500	7
P27708	P27708	31	31	30	CAD protein;Glutamine-dependent carbamoyl-phosphate synthase;Aspartate carbamoyltransferase;Dihydroorotase	CAD	205250000	13570000	60083000	131600000	1992700	131750	583330	1277600	53
P27797	P27797	19	19	19	Calreticulin	CALR	11034000000	2594700000	1426200000	7013100000	525430000	123560000	67914000	333960000	287
P27824;P27824-2;P27824-3	P27824;P27824-2;P27824-3	26;26;21	26;26;21	26;26;21	Calnexin	CANX	2847000000	224420000	898820000	1723700000	88968000	7013000	28088000	53867000	131
P27918	P27918	6	6	6	Properdin	CFP	8477900	0	8477900	0	423900	0	423900	0	6
P27986;P27986-4;P27986-3;P27986-2;P27986-5;Q92569-3;Q92569-2;Q92569;O00459	P27986;P27986-4;P27986-3;P27986-2;P27986-5	7;7;6;6;5;1;1;1;1	7;7;6;6;5;1;1;1;1	7;7;6;6;5;1;1;1;1	Phosphatidylinositol 3-kinase regulatory subunit alpha	PIK3R1	59169000	0	11284000	47885000	1517200	0	289330	1227800	7
P28062-2;P28062	P28062-2;P28062	8;8	8;8	8;8	Proteasome subunit beta type-8	PSMB8	38455000	0	38455000	0	2746800	0	2746800	0	15
P28065-2;P28065	P28065-2;P28065	5;5	5;5	5;5	Proteasome subunit beta type-9	PSMB9	84321000	2309100	10771000	71241000	8432100	230910	1077100	7124100	6
P28066;P28066-2	P28066;P28066-2	14;8	14;8	14;8	Proteasome subunit alpha type-5	PSMA5	17477000000	3216000000	846680000	13414000000	1588800000	292360000	76971000	1219500000	246
P28070	P28070	7	7	7	Proteasome subunit beta type-4	PSMB4	21804000000	1489800000	554410000	19760000000	1982200000	135440000	50401000	1796400000	225
P28072	P28072	11	11	11	Proteasome subunit beta type-6	PSMB6	20130000000	2614400000	371340000	17144000000	1830000000	237670000	33758000	1558600000	179
P28074;P28074-2	P28074	13;6	13;6	3;3	Proteasome subunit beta type-5	PSMB5	39836000000	2833800000	1138200000	35864000000	2655700000	188920000	75878000	2390900000	483
P28074-3	P28074-3	12	2	2	Proteasome subunit beta type-5	PSMB5	26790000	0	11670000	15120000	2679000	0	1167000	1512000	4
P28161-2;P28161	P28161-2;P28161	10;10	9;9	5;5	Glutathione S-transferase Mu 2	GSTM2	152290000	10204000	13818000	128260000	10152000	680240	921220	8550900	14
P28288;P28288-2;P28288-3	P28288;P28288-2	13;10;1	13;10;1	13;10;1	ATP-binding cassette sub-family D member 3	ABCD3	361890000	2867300	15723000	343300000	9047200	71683	393080	8582400	27
P28290-2;P28290-3;P28290	P28290-2;P28290-3;P28290	1;1;1	1;1;1	1;1;1	Sperm-specific antigen 2	SSFA2	3777000	3777000	0	0	60919	60919	0	0	1	+
P28331;P28331-2;P28331-4;P28331-5;P28331-3	P28331;P28331-2;P28331-4;P28331-5;P28331-3	35;35;34;31;30	35;35;34;31;30	35;35;34;31;30	NADH-ubiquinone oxidoreductase 75 kDa subunit, mitochondrial	NDUFS1	9041000000	635710000	347890000	8057400000	220510000	15505000	8485100	196520000	311
P28482;P28482-2;P31152;Q16659	P28482;P28482-2	15;12;1;1	15;12;1;1	12;9;0;0	Mitogen-activated protein kinase 1	MAPK1	452110000	3742800	125250000	323110000	20550000	170130	5693400	14687000	41
P28676	P28676	7	7	7	Grancalcin	GCA	296170000	0	217990000	78179000	29617000	0	21799000	7817900	20
P28799-3;P28799;P28799-2	P28799-3;P28799	5;5;2	5;5;2	5;5;2	Granulins;Acrogranin;Paragranulin;Granulin-1;Granulin-2;Granulin-3;Granulin-4;Granulin-5;Granulin-6;Granulin-7	GRN	30970000	0	6037100	24933000	1720500	0	335390	1385200	5
P28838;P28838-2	P28838;P28838-2	31;30	31;30	31;30	Cytosol aminopeptidase	LAP3	33989000000	3078500000	1170500000	29740000000	1172000000	106150000	40362000	1025500000	497
P28907;P28907-2	P28907;P28907-2	8;4	8;4	8;4	ADP-ribosyl cyclase/cyclic ADP-ribose hydrolase 1	CD38	28435000	1638100	19983000	6814000	1496600	86214	1051700	358630	11
P29033	P29033	1	1	1	Gap junction beta-2 protein	GJB2	42282000	0	0	42282000	3843800	0	0	3843800	1	+
P29144	P29144	67	67	67	Tripeptidyl-peptidase 2	TPP2	23776000000	1883500000	1551000000	20341000000	377390000	29896000	24619000	322880000	466
P29218;P29218-3;P29218-2	P29218;P29218-3;P29218-2	20;19;12	20;19;12	20;19;12	Inositol monophosphatase 1	IMPA1	48226000000	4351100000	1289100000	42586000000	3014100000	271940000	80569000	2661600000	486
P29350;P29350-3;P29350-4;P29350-2	P29350;P29350-3;P29350-4;P29350-2	11;11;11;8	11;11;11;8	11;11;11;8	Tyrosine-protein phosphatase non-receptor type 6	PTPN6	44693000	0	44693000	0	1277000	0	1277000	0	13
P29353-3;P29353-2;P29353-7;P29353;P29353-6	P29353-3;P29353-2;P29353-7;P29353;P29353-6	1;1;1;1;1	1;1;1;1;1	1;1;1;1;1	SHC-transforming protein 1	SHC1	3085600	0	3085600	0	140250	0	140250	0	1
P29372-5;P29372-4;P29372-2;P29372	P29372-5;P29372-4;P29372-2;P29372	2;2;2;2	2;2;2;2	2;2;2;2	DNA-3-methyladenine glycosylase	MPG	8321800	0	0	8321800	554790	0	0	554790	2
P29373	P29373	8	8	7	Cellular retinoic acid-binding protein 2	CRABP2	189520000	6530900	20587000	162400000	23690000	816360	2573400	20300000	14
P29401;P29401-2	P29401;P29401-2	19;19	19;19	19;19	Transketolase	TKT	2672400000	102820000	690290000	1879300000	106890000	4112700	27612000	75171000	104
P29466-3;P29466-2;P29466;P29466-4	P29466-3;P29466-2;P29466;P29466-4	3;3;3;2	3;3;3;2	3;3;3;2	Caspase-1;Caspase-1 subunit p20;Caspase-1 subunit p10	CASP1	4055100	0	4055100	0	238540	0	238540	0	5
P29508;P29508-2	P29508;P29508-2	11;10	11;10	5;5	Serpin B3	SERPINB3	218620000	80822000	46211000	91583000	9937100	3673700	2100500	4162900	28
P29590-14;P29590-10;P29590-4;P29590-12;P29590-2;P29590-5;P29590-9;P29590-13;P29590-3;P29590-8;P29590-11;P29590	P29590-14;P29590-10;P29590-4;P29590-12;P29590-2;P29590-5;P29590-9;P29590-13;P29590-3;P29590-8;P29590-11;P29590	3;3;3;3;3;3;3;3;3;3;3;3	3;3;3;3;3;3;3;3;3;3;3;3	3;3;3;3;3;3;3;3;3;3;3;3	Protein PML	PML	3601800	0	3601800	0	138530	0	138530	0	3
P29692;P29692-4	P29692;P29692-4	18;15	1;1	0;0	Elongation factor 1-delta	EEF1D	869300000	77093000	0	792200000	54331000	4818300	0	49513000	4
P29692-2	P29692-2	29	29	12	Elongation factor 1-delta	EEF1D	8272600000	892690000	259790000	7120200000	285260000	30782000	8958300	245520000	180
P29692-3	P29692-3	17	1	1	Elongation factor 1-delta	EEF1D	150140000	29369000	879550	119890000	10009000	1958000	58636	7992600	5
P29728-2;P29728	P29728-2;P29728	5;5	5;5	5;5	2-5-oligoadenylate synthase 2	OAS2	9005100	0	9005100	0	290490	0	290490	0	5
P29803	P29803	27	27	23	Pyruvate dehydrogenase E1 component subunit alpha, testis-specific form, mitochondrial	PDHA2	30667000000	2986900000	629190000	27051000000	1614000000	157210000	33115000	1423700000	412
P29966	P29966	4	4	4	Myristoylated alanine-rich C-kinase substrate	MARCKS	14545000	2755800	3941500	7847800	1038900	196840	281540	560550	6
P29992;O95837;Q03113-3;Q03113-2;Q03113	P29992	9;2;1;1;1	9;2;1;1;1	4;0;0;0;0	Guanine nucleotide-binding protein subunit alpha-11	GNA11	144010000	9104300	36593000	98313000	7579500	479170	1926000	5174400	16
P30038;P30038-2;P30038-3	P30038;P30038-2;P30038-3	14;13;12	14;13;12	14;13;12	Delta-1-pyrroline-5-carboxylate dehydrogenase, mitochondrial	ALDH4A1	2885400000	170090000	64317000	2651000000	96182000	5669700	2143900	88368000	70
P30039-2;P30039	P30039-2;P30039	2;2	2;2	2;2	Phenazine biosynthesis-like domain-containing protein	PBLD	1615500	0	1615500	0	107700	0	107700	0	2
P30040;P30040-2	P30040	11;1	11;1	11;1	Endoplasmic reticulum resident protein 29	ERP29	3964400000	495250000	267220000	3202000000	283170000	35375000	19087000	228710000	101
P30041	P30041	22	22	22	Peroxiredoxin-6	PRDX6	24016000000	884670000	1287200000	21845000000	1601100000	58978000	85814000	1456300000	264
P30043	P30043	9	9	9	Flavin reductase (NADPH)	BLVRB	1349800000	76953000	277430000	995380000	122710000	6995800	25221000	90489000	57
P30044;P30044-2;P30044-3;P30044-4	P30044;P30044-2;P30044-3;P30044-4	13;12;12;7	13;12;12;7	13;12;12;7	Peroxiredoxin-5, mitochondrial	PRDX5	33123000000	1494400000	597620000	31031000000	2547900000	114960000	45970000	2387000000	325
P30046;P30046-2;A6NHG4	P30046;P30046-2;A6NHG4	9;8;8	9;8;8	9;8;8	D-dopachrome decarboxylase;D-dopachrome decarboxylase-like protein	DDT;DDTL	4360000000	74569000	83573000	4201800000	622850000	10653000	11939000	600260000	68
P30048-2;P30048	P30048-2;P30048	8;8	8;8	8;8	Thioredoxin-dependent peroxide reductase, mitochondrial	PRDX3	556120000	2790800	112350000	440970000	39723000	199340	8025300	31498000	33
P30049	P30049	4	4	4	ATP synthase subunit delta, mitochondrial	ATP5D	851420000	406370000	75846000	369200000	170280000	81274000	15169000	73841000	26
P30050;P30050-2	P30050;P30050-2	6;4	6;4	6;4	60S ribosomal protein L12	RPL12	3067100000	480250000	141290000	2445600000	340790000	53361000	15699000	271730000	49
P30084	P30084	18	18	18	Enoyl-CoA hydratase, mitochondrial	ECHS1	20479000000	875510000	198390000	19405000000	1137700000	48639000	11022000	1078100000	376
P30085;P30085-3;P30085-2	P30085;P30085-3	7;6;3	7;6;3	7;6;3	UMP-CMP kinase	CMPK1	1118300000	28062000	44004000	1046200000	101660000	2551100	4000300	95112000	28
P30086	P30086	12	12	12	Phosphatidylethanolamine-binding protein 1;Hippocampal cholinergic neurostimulating peptide	PEBP1	12370000000	963290000	774110000	10633000000	1237000000	96329000	77411000	1063300000	147
P30101	P30101	36	36	36	Protein disulfide-isomerase A3	PDIA3	49682000000	8797600000	3185600000	37698000000	1713200000	303370000	109850000	1299900000	662
P30153	P30153	27	19	19	Serine/threonine-protein phosphatase 2A 65 kDa regulatory subunit A alpha isoform	PPP2R1A	3839500000	130580000	276320000	3432600000	119980000	4080600	8635100	107270000	145
P30154-2;P30154-3;P30154-4;P30154;P30154-5	P30154-2;P30154-3;P30154-4;P30154;P30154-5	27;24;23;23;16	27;24;23;23;16	19;19;15;15;10	Serine/threonine-protein phosphatase 2A 65 kDa regulatory subunit A beta isoform	PPP2R1B	3067400000	201110000	50183000	2816100000	90216000	5915000	1476000	82825000	107
P30260;P30260-2	P30260;P30260-2	1;1	1;1	1;1	Cell division cycle protein 27 homolog	CDC27	765960	0	765960	0	19640	0	19640	0	0
P30405;P30405-2	P30405	7;3	7;3	7;3	Peptidyl-prolyl cis-trans isomerase F, mitochondrial	PPIF	1404500000	60317000	39575000	1304600000	127680000	5483300	3597700	118600000	32
P30414	P30414	7	7	7	NK-tumor recognition protein;Putative peptidyl-prolyl cis-trans isomerase	NKTR	78392000	6058500	340890	71993000	1264400	97717	5498.2	1161200	11
P30419;P30419-2	P30419;P30419-2	8;7	8;7	6;5	Glycylpeptide N-tetradecanoyltransferase 1	NMT1	206670000	8388500	4280200	194000000	9841500	399450	203820	9238200	20
P30519;P30519-2	P30519;P30519-2	23;19	23;19	22;19	Heme oxygenase 2	HMOX2	5430800000	193300000	17206000	5220300000	301710000	10739000	955870	290020000	121
P30520	P30520	9	9	9	Adenylosuccinate synthetase isozyme 2	ADSS	159620000	3479100	36289000	119850000	7980900	173960	1814500	5992500	21
P30533	P30533	16	16	16	Alpha-2-macroglobulin receptor-associated protein	LRPAP1	569230000	29244000	10105000	529880000	28461000	1462200	505240	26494000	24
P30536	P30536	2	2	2	Translocator protein	TSPO	22735000	0	22735000	0	3247800	0	3247800	0	3
P30613;P30613-2	P30613;P30613-2	23;21	22;20	22;20	Pyruvate kinase PKLR	PKLR	772720000	45624000	2356000	724740000	22078000	1303500	67314	20707000	48
P30622-2;P30622-1;P30622	P30622-2;P30622-1;P30622	5;5;5	5;5;5	5;5;5	CAP-Gly domain-containing linker protein 1	CLIP1	4943700	0	4943700	0	63380	0	63380	0	6
P30711	P30711	4	4	4	Glutathione S-transferase theta-1	GSTT1	68334000	0	0	68334000	6833400	0	0	6833400	5
P30740;P30740-2	P30740;P30740-2	18;11	18;11	17;10	Leukocyte elastase inhibitor	SERPINB1	835340000	8576200	589060000	237700000	43965000	451380	31003000	12511000	86
P30876	P30876	9	9	9	DNA-directed RNA polymerase II subunit RPB2	POLR2B	11511000	4385900	7125100	0	195100	74337	120770	0	13
P31025;Q5VSP4	P31025;Q5VSP4	2;1	2;1	2;1	Lipocalin-1;Putative lipocalin 1-like protein 1	LCN1;LCN1P1	25203000	21386000	3816900	0	3150400	2673200	477110	0	6
P31040;P31040-2;P31040-3	P31040;P31040-2;P31040-3	32;30;26	32;30;26	32;30;26	Succinate dehydrogenase [ubiquinone] flavoprotein subunit, mitochondrial	SDHA	71307000000	4600400000	1446200000	65260000000	2300200000	148400000	46651000	2105200000	625
P31146	P31146	12	12	12	Coronin-1A	CORO1A	369310000	2360300	366950000	0	19437000	124230	19313000	0	29
P31150	P31150	28	20	20	Rab GDP dissociation inhibitor alpha	GDI1	12926000000	422910000	462610000	12041000000	517040000	16916000	18504000	481620000	195
P31151;Q86SG5	P31151	3;1	3;1	3;1	Protein S100-A7	S100A7	39090000	13242000	16934000	8913500	5584300	1891800	2419200	1273400	6
P31153;P31153-2	P31153;P31153-2	16;11	16;11	14;9	S-adenosylmethionine synthase isoform type-2	MAT2A	1465300000	37685000	161140000	1266400000	81403000	2093600	8952400	70357000	63
P31321	P31321	12	9	9	cAMP-dependent protein kinase type I-beta regulatory subunit	PRKAR1B	674350000	16136000	1811800	656400000	39668000	949170	106580	38612000	23
P31323	P31323	6	2	2	cAMP-dependent protein kinase type II-beta regulatory subunit	PRKAR2B	34748000	0	0	34748000	1654600	0	0	1654600	2
P31327;P31327-3;P31327-2	P31327;P31327-3;P31327-2	20;20;15	19;19;14	19;19;14	Carbamoyl-phosphate synthase [ammonia], mitochondrial	CPS1	157080000	7922500	484990	148670000	2040000	102890	6298.5	1930800	29
P31689;P31689-2	P31689;P31689-2	13;11	13;11	13;11	DnaJ homolog subfamily A member 1	DNAJA1	693230000	92900000	99057000	501280000	33011000	4423800	4717000	23870000	44
P31749-2;P31749	P31749-2;P31749	12;12	12;12	8;8	RAC-alpha serine/threonine-protein kinase	AKT1	63526000	0	29916000	33611000	2541000	0	1196600	1344400	20
P31751;P31751-2	P31751;P31751-2	10;8	7;7	7;7	RAC-beta serine/threonine-protein kinase	AKT2	16035000	0	8187100	7848200	534510	0	272900	261610	7
P31930	P31930	19	19	18	Cytochrome b-c1 complex subunit 1, mitochondrial	UQCRC1	30601000000	2712700000	732460000	27155000000	1275000000	113030000	30519000	1131500000	308
P31937	P31937	12	12	12	3-hydroxyisobutyrate dehydrogenase, mitochondrial	HIBADH	9079100000	593610000	192250000	8293300000	698400000	45662000	14788000	637950000	271
P31939;P31939-2	P31939;P31939-2	29;28	29;28	29;28	Bifunctional purine biosynthesis protein PURH;Phosphoribosylaminoimidazolecarboxamide formyltransferase;IMP cyclohydrolase	ATIC	3147600000	116810000	127270000	2903500000	82831000	3073900	3349100	76408000	132
P31941-2;P31941;Q9UH17-3;Q9UH17	P31941-2;P31941;Q9UH17-3;Q9UH17	2;2;1;1	2;2;1;1	2;2;1;1	DNA dC->dU-editing enzyme APOBEC-3A;DNA dC->dU-editing enzyme APOBEC-3B	APOBEC3A;APOBEC3B	1580800	0	1580800	0	121600	0	121600	0	2
P31942-3;P31942-2;P31942;P31942-6;P31942-5;P31942-4	P31942-3;P31942-2;P31942;P31942-6;P31942-5;P31942-4	2;2;2;1;1;1	2;2;2;1;1;1	2;2;2;1;1;1	Heterogeneous nuclear ribonucleoprotein H3	HNRNPH3	7870100	1309600	6560500	0	655840	109130	546710	0	3
P31943	P31943	9	9	4	Heterogeneous nuclear ribonucleoprotein H;Heterogeneous nuclear ribonucleoprotein H, N-terminally processed	HNRNPH1	146840000	4675700	42247000	99918000	8157800	259760	2347000	5551000	24
P31944	P31944	9	9	9	Caspase-14;Caspase-14 subunit p17, mature form;Caspase-14 subunit p10, mature form;Caspase-14 subunit p20, intermediate form;Caspase-14 subunit p8, intermediate form	CASP14	90706000	84613000	6092900	0	6047100	5640900	406190	0	21
P31946-2;P31946	P31946-2;P31946	12;12	8;8	7;7	14-3-3 protein beta/alpha;14-3-3 protein beta/alpha, N-terminally processed	YWHAB	1223800000	69927000	154540000	999340000	87415000	4994800	11039000	71381000	35
P31947-2;P31947	P31947-2;P31947	13;13	11;11	11;11	14-3-3 protein sigma	SFN	445010000	197600000	192420000	54989000	31787000	14115000	13744000	3927800	41
P31948;P31948-2;P31948-3	P31948;P31948-2;P31948-3	45;43;40	45;43;40	45;43;40	Stress-induced-phosphoprotein 1	STIP1	18983000000	1579300000	419640000	16984000000	542380000	45122000	11990000	485270000	370
P31949	P31949	5	5	5	Protein S100-A11;Protein S100-A11, N-terminally processed	S100A11	93270000	3009800	79026000	11234000	18654000	601950	15805000	2246800	11
P31997	P31997	5	4	4	Carcinoembryonic antigen-related cell adhesion molecule 8	CEACAM8	68632000	0	68632000	0	4575500	0	4575500	0	11
P32019-3;P32019-2;P32019;P32019-4	P32019-3;P32019-2;P32019;P32019-4	14;14;14;13	14;14;14;13	14;14;14;13	Type II inositol 1,4,5-trisphosphate 5-phosphatase	INPP5B	237760000	18175000	2240500	217340000	5660800	432750	53344	5174800	23
P32119;P32119-2	P32119	11;1	10;1	10;1	Peroxiredoxin-2	PRDX2	945310000	124440000	358460000	462410000	72716000	9572300	27574000	35570000	41
P32121;P32121-3;P32121-4;P32121-5;P32121-2	P32121;P32121-3;P32121-4;P32121-5;P32121-2	3;3;3;2;2	3;3;3;2;2	3;3;3;2;2	Beta-arrestin-2	ARRB2	7142800	0	7142800	0	340130	0	340130	0	3
P32189-1;P32189-4;P32189-2;P32189	P32189-1;P32189-4;P32189-2;P32189	25;25;25;25	20;20;20;20	1;1;1;1	Glycerol kinase	GK	51995000000	1506100000	964430000	49525000000	1792900000	51934000	33256000	1707700000	404
P32298-3;P32298-4;P32298-2;P32298	P32298-3;P32298-4;P32298-2;P32298	4;4;4;4	3;3;3;3	3;3;3;3	G protein-coupled receptor kinase 4	GRK4	38836000	811330	0	38025000	1553500	32453	0	1521000	6
P32320	P32320	2	2	2	Cytidine deaminase	CDA	9343700	0	9343700	0	1334800	0	1334800	0	3
P32321;P32321-2	P32321;P32321-2	4;4	4;4	4;4	Deoxycytidylate deaminase	DCTD	87309000	0	755860	86553000	7937200	0	68715	7868500	7
P32322-2;P32322;P32322-3;Q96C36	P32322-2;P32322;P32322-3	6;6;6;1	6;6;6;1	6;6;6;1	Pyrroline-5-carboxylate reductase 1, mitochondrial	PYCR1	53140000	4622200	292790	48225000	3795700	330150	20913	3444600	8
P32455	P32455	5	5	4	Interferon-induced guanylate-binding protein 1	GBP1	7944200	0	7944200	0	305550	0	305550	0	5
P32456	P32456	3	2	2	Interferon-induced guanylate-binding protein 2	GBP2	52621000	0	2755700	49865000	1948900	0	102060	1846900	3
P32856-3;P32856-2;P32856;P61266-2;P61266	P32856-3;P32856-2;P32856	15;15;15;1;1	15;15;15;1;1	14;14;14;0;0	Syntaxin-2	STX2	1125500000	46206000	22523000	1056800000	70344000	2887900	1407700	66048000	52
P32929;P32929-3;P32929-2	P32929;P32929-3;P32929-2	10;9;8	10;9;8	10;9;8	Cystathionine gamma-lyase	CTH	36069000	1989000	14613000	19467000	1639500	90410	664210	884880	15
P32942	P32942	3	3	3	Intercellular adhesion molecule 3	ICAM3	7524100	0	7524100	0	300970	0	300970	0	2
P32969	P32969	6	6	6	60S ribosomal protein L9	RPL9	956270000	106990000	52484000	796800000	106250000	11888000	5831500	88533000	39
P33121;P33121-2	P33121;P33121-2	44;41	44;41	2;2	Long-chain-fatty-acid--CoA ligase 1	ACSL1	93619000000	7889400000	1293200000	84437000000	2463700000	207620000	34030000	2222000000	1171
P33121-3	P33121-3	43	1	1	Long-chain-fatty-acid--CoA ligase 1	ACSL1	0	0	0	0	0	0	0	0	1	+
P33176	P33176	43	43	34	Kinesin-1 heavy chain	KIF5B	1850300000	82356000	158290000	1609600000	30838000	1372600	2638100	26827000	115
P33316;P33316-2	P33316;P33316-2	11;9	11;9	11;9	Deoxyuridine 5-triphosphate nucleotidohydrolase, mitochondrial	DUT	2981500000	251530000	52298000	2677700000	175380000	14796000	3076400	157510000	61
P33908;P33908-2	P33908;P33908-2	6;3	6;3	6;3	Mannosyl-oligosaccharide 1,2-alpha-mannosidase IA	MAN1A1	177660000	8982200	1176800	167500000	5922000	299410	39227	5583400	11
P33991	P33991	3	3	3	DNA replication licensing factor MCM4	MCM4	22323000	0	820740	21502000	496070	0	18239	477830	4
P33992	P33992	3	3	3	DNA replication licensing factor MCM5	MCM5	1896200	0	1896200	0	45148	0	45148	0	4
P33993;P33993-3;P33993-2	P33993;P33993-3	12;10;5	12;10;5	12;10;5	DNA replication licensing factor MCM7	MCM7	176510000	4429400	2839000	169240000	4645000	116560	74711	4453700	13
P34059	P34059	9	8	8	N-acetylgalactosamine-6-sulfatase	GALNS	212330000	0	4590500	207740000	9231600	0	199590	9032000	16
P34096	P34096	3	3	3	Ribonuclease 4	RNASE4	83829000	14770000	14691000	54368000	10479000	1846200	1836300	6796000	8
Q7Z5Y6;P34820;P34820-2	Q7Z5Y6;P34820;P34820-2	4;4;2	4;4;2	4;4;2	Bone morphogenetic protein 8A;Bone morphogenetic protein 8B	BMP8A;BMP8B	125600000	0	0	125600000	6610300	0	0	6610300	9
P34896-2;P34896;P34896-3;P34896-4	P34896-2;P34896;P34896-3;P34896-4	23;23;19;15	23;23;19;15	22;22;18;14	Serine hydroxymethyltransferase, cytosolic	SHMT1	5234400000	301090000	189680000	4743600000	209370000	12043000	7587100	189740000	118
P34897-3;P34897-2;P34897	P34897-3;P34897-2;P34897	5;5;5	4;4;4	4;4;4	Serine hydroxymethyltransferase, mitochondrial	SHMT2	3928300	1278800	2649500	0	140290	45671	94624	0	3
P34913;P34913-3;P34913-2	P34913;P34913-3;P34913-2	13;11;11	13;11;11	13;11;11	Bifunctional epoxide hydrolase 2;Cytosolic epoxide hydrolase 2;Lipid-phosphate phosphatase	EPHX2	468850000	12159000	167710000	288980000	14651000	379970	5240900	9030500	35
P34931	P34931	43	37	27	Heat shock 70 kDa protein 1-like	HSPA1L	103650000000	6821600000	2637500000	94194000000	2961500000	194900000	75357000	2691300000	1258
P34932;P34932-2	P34932	52;4	49;4	48;4	Heat shock 70 kDa protein 4	HSPA4	20529000000	890840000	805040000	18833000000	410580000	17817000	16101000	376660000	351
P34949;P34949-2	P34949;P34949-2	18;12	18;12	18;12	Mannose-6-phosphate isomerase	MPI	2740400000	127440000	86827000	2526200000	144230000	6707400	4569900	132960000	66
P35030-5;P35030-3;P35030-2;P35030-4;P35030	P35030-5;P35030-3;P35030-2;P35030-4;P35030	1;1;1;1;1	1;1;1;1;1	1;1;1;1;1	Trypsin-3	PRSS3	298400000	60154000	3045000	235200000	29840000	6015400	304500	23520000	14
P35052;P35052-2	P35052;P35052-2	9;8	9;8	9;8	Glypican-1;Secreted glypican-1	GPC1	144140000	10815000	25154000	108170000	5147800	386250	898370	3863100	19
P35080;P35080-2	P35080;P35080-2	4;3	4;3	4;3	Profilin-2	PFN2	316580000	16903000	95040000	204640000	45226000	2414700	13577000	29234000	24
P35219	P35219	1	1	1	Carbonic anhydrase-related protein	CA8	10574000	0	0	10574000	755270	0	0	755270	1
P35221;P35221-2;P35221-3;P26232-3;P26232-2;P26232-5;P26232;Q9UI47	P35221;P35221-2	7;7;2;2;2;2;2;1	7;7;2;2;2;2;2;1	7;7;2;2;2;2;2;1	Catenin alpha-1	CTNNA1	7740000	0	7740000	0	164680	0	164680	0	6
P35222	P35222	14	10	10	Catenin beta-1	CTNNB1	17930000	1186900	16743000	0	426910	28259	398650	0	11
P35226;P35227	P35226	3;1	3;1	3;1	Polycomb complex protein BMI-1	BMI1	174360000	0	1028100	173340000	14530000	0	85678	14445000	5
P35232;P35232-2	P35232	17;8	17;8	17;8	Prohibitin	PHB	12357000000	741400000	296590000	11319000000	686480000	41189000	16477000	628810000	159
P35236;P35236-2;P35236-3	P35236;P35236-2;P35236-3	2;2;2	2;2;2	2;2;2	Tyrosine-protein phosphatase non-receptor type 7	PTPN7	726780	0	726780	0	38252	0	38252	0	2
P35237	P35237	20	20	19	Serpin B6	SERPINB6	22213000000	1173900000	522500000	20517000000	1057800000	55899000	24881000	977000000	410
P35241;P35241-5;P35241-4;P35241-3;P35241-2	P35241;P35241-5;P35241-4	19;19;15;4;4	7;7;6;2;4	7;7;6;2;4	Radixin	RDX	80482000	1651700	4051900	74779000	2596200	53279	130710	2412200	12
P35244	P35244	3	3	3	Replication protein A 14 kDa subunit	RPA3	8740000	0	3403500	5336500	1092500	0	425440	667060	3
P35250-2;P35250	P35250-2;P35250	2;2	2;2	2;2	Replication factor C subunit 2	RFC2	797250	0	797250	0	37964	0	37964	0	2
P35268	P35268	3	3	3	60S ribosomal protein L22	RPL22	1514100000	123810000	70379000	1319900000	378520000	30953000	17595000	329980000	20
P35270	P35270	7	7	7	Sepiapterin reductase	SPR	176470000	10779000	20923000	144760000	12605000	769920	1494500	10340000	19
P35321	P35321	4	1	1	Cornifin-A	SPRR1A	7750000	6766200	983760	0	1107100	966600	140540	0	2
P35354	P35354	7	7	7	Prostaglandin G/H synthase 2	PTGS2	9296600	0	9296600	0	281710	0	281710	0	10
P35443	P35443	5	5	5	Thrombospondin-4	THBS4	20968000	0	14479000	6488400	524190	0	361980	162210	8
P35475;P35475-2	P35475;P35475-2	5;4	5;4	5;4	Alpha-L-iduronidase	IDUA	11806000	1218400	3249600	7337600	347220	35835	95578	215810	6
P35499	P35499	2	2	2	Sodium channel protein type 4 subunit alpha	SCN4A	30374000	26829000	0	3545100	523690	462570	0	61122	2
P35544	P35544	1	1	1	Ubiquitin-like protein FUBI	FAU	181580000	10603000	1317900	169660000	181580000	10603000	1317900	169660000	5
P35573;P35573-2;P35573-3	P35573;P35573-2;P35573-3	39;37;37	39;37;37	39;37;37	Glycogen debranching enzyme;4-alpha-glucanotransferase;Amylo-alpha-1,6-glucosidase	AGL	292140000	26373000	150350000	115420000	3141300	283580	1616600	1241100	65
P35579;P35579-2	P35579;P35579-2	102;66	102;66	81;49	Myosin-9	MYH9	4151800000	169840000	1983300000	1998600000	39921000	1633000	19070000	19218000	371
P35580;P35580-3;P35580-5;P35580-2;P35580-4	P35580;P35580-3;P35580-5;P35580-2;P35580-4	63;63;62;62;62	50;50;49;49;49	45;45;44;44;44	Myosin-10	MYH10	498010000	44564000	174270000	279170000	4882400	436900	1708500	2737000	95
P35606-2;P35606	P35606-2;P35606	33;33	33;33	33;33	Coatomer subunit beta	COPB2	2275100000	126830000	188580000	1959700000	46431000	2588500	3848500	39994000	122
P35613-2;P35613;P35613-4	P35613-2;P35613;P35613-4	9;9;7	9;9;7	2;2;0	Basigin	BSG	4971300000	507230000	141810000	4322200000	382410000	39018000	10908000	332480000	87
P35613-3	P35613-3	8	1	1	Basigin	BSG	146080000	0	5566600	140510000	12173000	0	463880	11709000	5
P35625	P35625	8	8	8	Metalloproteinase inhibitor 3	TIMP3	707960000	34860000	75412000	597680000	64360000	3169100	6855700	54335000	39
P35626	P35626	26	26	18	Beta-adrenergic receptor kinase 2	ADRBK2	1503800000	58079000	26723000	1419000000	40643000	1569700	722250	38351000	71
P35637-2;P35637	P35637-2;P35637	4;4	4;4	2;2	RNA-binding protein FUS	FUS	6087900	0	6087900	0	468300	0	468300	0	4
P35658;P35658-2;P35658-5	P35658;P35658-2;P35658-5	54;53;52	54;53;52	1;1;1	Nuclear pore complex protein Nup214	NUP214	5860400000	515380000	69210000	5275800000	79194000	6964500	935270	71295000	206
P35658-3;P35658-4	P35658-3;P35658-4	54;53	1;1	1;1	Nuclear pore complex protein Nup214	NUP214	3788800	3788800	0	0	51199	51199	0	0	1	+
P35659-2;P35659	P35659-2;P35659	4;4	4;4	4;4	Protein DEK	DEK	6144900	0	6144900	0	341380	0	341380	0	3
P35663	P35663	19	19	19	Cylicin-1	CYLC1	23007000000	2047700000	20345000	20939000000	1045800000	93077000	924780	951770000	200
P35670-4;P35670;P35670-2;P35670-3;P35670-5	P35670-4;P35670;P35670-2;P35670-3	19;19;17;17;1	19;19;17;17;1	18;18;16;16;1	Copper-transporting ATPase 2;WND/140 kDa	ATP7B	570090000	32415000	13582000	524090000	9662500	549410	230210	8882900	53
P35754	P35754	2	2	2	Glutaredoxin-1	GLRX	6245700	2069200	4176500	0	1249100	413840	835300	0	4
P35790;P35790-2	P35790;P35790-2	13;12	13;12	13;12	Choline kinase alpha	CHKA	370670000	0	22587000	348080000	17651000	0	1075600	16575000	25
P35813;P35813-3;P35813-2	P35813;P35813-3;P35813-2	21;21;15	21;21;15	18;18;12	Protein phosphatase 1A	PPM1A	6135200000	312870000	198920000	5623400000	278870000	14221000	9041900	255610000	162
P35908;CON__P35908	P35908;CON__P35908	53;52	53;52	33;32	Keratin, type II cytoskeletal 2 epidermal	KRT2	50109000000	27047000000	2185700000	20876000000	1252700000	676160000	54644000	521910000	1240			+
P35914;P35914-3;P35914-2;Q8TB92-5;Q8TB92-2;Q8TB92	P35914;P35914-3;P35914-2	10;5;5;1;1;1	10;5;5;1;1;1	10;5;5;1;1;1	Hydroxymethylglutaryl-CoA lyase, mitochondrial	HMGCL	341090000	21672000	17492000	301930000	21318000	1354500	1093200	18871000	20
P35998;P35998-2	P35998;P35998-2	37;24	37;24	37;24	26S protease regulatory subunit 7	PSMC2	22055000000	1767100000	357850000	19930000000	787670000	63112000	12780000	711770000	313
P36222	P36222	5	5	5	Chitinase-3-like protein 1	CHI3L1	11318000	0	11318000	0	514440	0	514440	0	4
P36404;P36404-2	P36404;P36404-2	9;5	9;5	9;5	ADP-ribosylation factor-like protein 2	ARL2	1924700000	81929000	33774000	1809000000	213850000	9103200	3752700	200990000	50
P36405	P36405	9	9	9	ADP-ribosylation factor-like protein 3	ARL3	1809900000	74679000	50621000	1684600000	164540000	6789000	4601900	153150000	40
P36406-3;P36406-2;P36406	P36406-3;P36406-2;P36406	2;2;2	2;2;2	2;2;2	E3 ubiquitin-protein ligase TRIM23	TRIM23	19618000	16765000	2852800	0	817420	698560	118870	0	4
P36507	P36507	19	19	14	Dual specificity mitogen-activated protein kinase kinase 2	MAP2K2	821400000	28458000	94828000	698110000	41070000	1422900	4741400	34906000	60
P36542	P36542	10	10	1	ATP synthase subunit gamma, mitochondrial	ATP5C1	22520000000	1752200000	417780000	20350000000	1732300000	134780000	32137000	1565400000	284
P36542-2	P36542-2	10	1	1	ATP synthase subunit gamma, mitochondrial	ATP5C1	3303400	3303400	0	0	254110	254110	0	0	1
P36543;P36543-3;P36543-2	P36543;P36543-3;P36543-2	11;10;7	5;4;5	5;4;5	V-type proton ATPase subunit E 1	ATP6V1E1	13741000	0	13741000	0	1057000	0	1057000	0	7
P36578	P36578	21	21	21	60S ribosomal protein L4	RPL4	6057200000	243830000	145320000	5668100000	378580000	15239000	9082700	354250000	156
P36639-4;P36639-3;P36639-2;P36639	P36639-4;P36639-3;P36639-2;P36639	2;2;2;2	2;2;2;2	2;2;2;2	7,8-dihydro-8-oxoguanine triphosphatase	NUDT1	121880000	14154000	537130	107190000	17411000	2022000	76732	15313000	9
P36776-2;P36776;P36776-3	P36776-2;P36776;P36776-3	41;41;40	41;41;40	41;41;40	Lon protease homolog, mitochondrial	LONP1	7654800000	411170000	92518000	7151100000	196280000	10543000	2372200	183360000	187
P36871;P36871-2;P36871-3	P36871;P36871-2;P36871-3	26;22;17	26;22;17	26;22;17	Phosphoglucomutase-1	PGM1	1761200000	126410000	108820000	1526000000	51801000	3717900	3200600	44883000	81
P36873-2;P36873	P36873-2;P36873	20;19	5;4	5;4	Serine/threonine-protein phosphatase PP1-gamma catalytic subunit	PPP1CC	15282000000	1488800000	120280000	13673000000	849000000	82710000	6682100	759610000	138
P36915;P36915-2	P36915;P36915-2	14;10	14;10	14;10	Guanine nucleotide-binding protein-like 1	GNL1	205920000	2001600	37997000	165920000	6642600	64569	1225700	5352300	25
P36952;P36952-2	P36952	9;4	9;4	9;4	Serpin B5	SERPINB5	26393000	9183000	17210000	0	1199700	417410	782260	0	11
P36955;CON__Q95121	P36955	8;2	8;2	8;2	Pigment epithelium-derived factor	SERPINF1	226810000	20611000	0	206200000	11937000	1084800	0	10852000	18
P36957;P36957-2	P36957;P36957-2	18;16	18;16	18;16	Dihydrolipoyllysine-residue succinyltransferase component of 2-oxoglutarate dehydrogenase complex, mitochondrial	DLST	15002000000	1708500000	281620000	13011000000	652240000	74283000	12245000	565710000	182
P36959	P36959	8	6	6	GMP reductase 1	GMPR	202880000	0	45335000	157540000	12680000	0	2833400	9846300	15
P36969-2;P36969	P36969-2;P36969	17;17	17;17	17;17	Phospholipid hydroperoxide glutathione peroxidase, mitochondrial	GPX4	312510000000	46694000000	6870300000	258950000000	28410000000	4244900000	624570000	23541000000	1825
P37088-4;P37088;P37088-5;P37088-6;P37088-2	P37088-4;P37088;P37088-5;P37088-6;P37088-2	2;2;2;2;2	2;2;2;2;2	2;2;2;2;2	Amiloride-sensitive sodium channel subunit alpha	SCNN1A	14049000	14049000	0	0	453180	453180	0	0	5
P37108	P37108	4	4	4	Signal recognition particle 14 kDa protein	SRP14	50515000	5247400	9709000	35558000	7216400	749620	1387000	5079800	9
P37198	P37198	10	10	10	Nuclear pore glycoprotein p62	NUP62	1849800000	299130000	39265000	1511400000	184980000	29913000	3926500	151140000	55
P37235;P84074;P61601	P37235	4;1;1	4;1;1	4;1;1	Hippocalcin-like protein 1	HPCAL1	6173700	0	6173700	0	411580	0	411580	0	5
P37268;P37268-4;P37268-3;P37268-2;P37268-5	P37268;P37268-4;P37268-3;P37268-2	3;2;2;2;1	3;2;2;2;1	3;2;2;2;1	Squalene synthase	FDFT1	2017600	0	2017600	0	91711	0	91711	0	3
P37802;P37802-2	P37802;P37802-2	6;6	6;6	6;6	Transgelin-2	TAGLN2	56168000	854510	16213000	39100000	4320600	65732	1247200	3007700	14
P37837	P37837	16	16	16	Transaldolase	TALDO1	13934000000	443630000	512800000	12977000000	819630000	26096000	30165000	763370000	157
P38117;P38117-2	P38117;P38117-2	20;18	20;18	20;18	Electron transfer flavoprotein subunit beta	ETFB	18255000000	1552600000	506350000	16196000000	1303900000	110900000	36168000	1156900000	285
P38159-3;Q96E39;P38159;P38159-2;O75526;Q8N7X1	P38159-3;Q96E39;P38159;P38159-2;O75526;Q8N7X1	2;2;2;1;1;1	2;2;2;1;1;1	2;2;2;1;1;1	RNA-binding motif protein, X chromosome;RNA-binding motif protein, X chromosome, N-terminally processed;RNA binding motif protein, X-linked-like-1;RNA-binding motif protein, X-linked-like-2;RNA-binding motif protein, X-linked-like-3	RBMX;RBMXL1;RBMXL2;RBMXL3	3429400	0	3429400	0	428680	0	428680	0	5
P38432	P38432	10	10	10	Coilin	COIL	267620000	58177000	2226700	207210000	10293000	2237600	85644	7969800	25
P38567;P38567-2	P38567;P38567-2	12;12	12;12	12;12	Hyaluronidase PH-20	SPAM1	21360000000	1091200000	296280000	19973000000	1124200000	57434000	15594000	1051200000	176
P38571-2;P38571	P38571-2;P38571	1;1	1;1	1;1	Lysosomal acid lipase/cholesteryl ester hydrolase	LIPA	26672000	1654400	0	25017000	2222600	137870	0	2084800	2
P38606-2;P38606	P38606-2;P38606	24;24	24;24	24;24	V-type proton ATPase catalytic subunit A	ATP6V1A	7132100000	332290000	230020000	6569800000	209770000	9773300	6765200	193230000	209
P38646	P38646	40	39	39	Stress-70 protein, mitochondrial	HSPA9	13587000000	1211200000	503220000	11872000000	357540000	31873000	13243000	312430000	352
P38919	P38919	13	8	8	Eukaryotic initiation factor 4A-III;Eukaryotic initiation factor 4A-III, N-terminally processed	EIF4A3	86183000	0	19641000	66542000	3747100	0	853960	2893100	12
P38935	P38935	4	4	4	DNA-binding protein SMUBP-2	IGHMBP2	21362000	1013200	3686800	16662000	381460	18093	65836	297530	4
P39019	P39019	9	9	9	40S ribosomal protein S19	RPS19	885460000	110430000	85806000	689230000	88546000	11043000	8580600	68923000	34
P39023;Q92901	P39023	21;3	21;3	21;3	60S ribosomal protein L3	RPL3	5561600000	461570000	73624000	5026400000	292720000	24293000	3874900	264550000	115
P39060-2;P39060-1;P39060	P39060-2;P39060-1;P39060	11;11;11	11;11;11	11;11;11	Collagen alpha-1(XVIII) chain;Endostatin	COL18A1	479340000	26055000	38545000	414740000	8264400	449230	664580	7150600	24
P39656;P39656-3;P39656-2	P39656;P39656-3;P39656-2	12;11;10	12;11;10	12;11;10	Dolichyl-diphosphooligosaccharide--protein glycosyltransferase 48 kDa subunit	DDOST	3907700000	440280000	165920000	3301500000	169900000	19143000	7213900	143550000	77
P39687;O95626;O43423	P39687	9;2;2	9;2;2	7;2;2	Acidic leucine-rich nuclear phosphoprotein 32 family member A	ANP32A	36127000	902880	35224000	0	4014100	100320	3913800	0	10
P40121;P40121-2	P40121;P40121-2	8;7	8;7	8;7	Macrophage-capping protein	CAPG	346800000	12353000	217300000	117140000	24771000	882370	15522000	8367100	24
P40189;P40189-3;P40189-2	P40189;P40189-3	4;2;1	4;2;1	4;2;1	Interleukin-6 receptor subunit beta	IL6ST	35252000	0	335760	34916000	719430	0	6852.2	712580	5
P40199;P40198-2	P40199	4;1	3;0	2;0	Carcinoembryonic antigen-related cell adhesion molecule 6	CEACAM6	112490000	1136400	111360000	0	8035100	81170	7954000	0	12
P40227;P40227-2	P40227;P40227-2	26;23	26;23	21;19	T-complex protein 1 subunit zeta	CCT6A	23576000000	2355000000	573160000	20648000000	906770000	90577000	22045000	794150000	280
P40306	P40306	5	5	5	Proteasome subunit beta type-10	PSMB10	11921000	0	8562800	3358000	1192100	0	856280	335800	6
P40429;Q6NVV1	P40429;Q6NVV1	9;5	9;5	9;5	60S ribosomal protein L13a;Putative 60S ribosomal protein L13a protein RPL13AP3	RPL13A;RPL13AP3	2447200000	281040000	77454000	2088700000	271910000	31227000	8606000	232080000	78
P40616-2;P40616	P40616-2;P40616	10;10	10;10	10;10	ADP-ribosylation factor-like protein 1	ARL1	6642200000	535500000	85474000	6021200000	830280000	66938000	10684000	752660000	85
P40617	P40617	5	5	5	ADP-ribosylation factor-like protein 4A	ARL4A	1750200000	123280000	13184000	1613800000	218780000	15410000	1648100	201720000	32
P40692;P40692-3	P40692	3;1	3;1	3;1	DNA mismatch repair protein Mlh1	MLH1	39148000	0	0	39148000	767610	0	0	767610	3
P40763-3;P40763	P40763-3;P40763	21;21	21;21	1;1	Signal transducer and activator of transcription 3	STAT3	370340000	13046000	178730000	178570000	9495800	334510	4582700	4578600	48
P40763-2	P40763-2	21	1	1	Signal transducer and activator of transcription 3	STAT3	2626800	0	2626800	0	67354	0	67354	0	2
P40818-2;P40818	P40818-2;P40818	3;3	3;3	3;3	Ubiquitin carboxyl-terminal hydrolase 8	USP8	6632400	0	976130	5656300	138180	0	20336	117840	3
P40855-5;P40855	P40855-5;P40855	2;2	2;2	2;2	Peroxisomal biogenesis factor 19	PEX19	4285900	0	4285900	0	285720	0	285720	0	2
P40879	P40879	5	5	5	Chloride anion exchanger	SLC26A3	21317000	3063500	12622000	5631500	645970	92834	382490	170650	7
P40925-3;P40925;P40925-2	P40925-3;P40925;P40925-2	15;14;12	15;14;12	15;14;12	Malate dehydrogenase, cytoplasmic	MDH1	11731000000	1654300000	763470000	9313700000	733210000	103390000	47717000	582100000	120
P40926;P40926-2	P40926;P40926-2	22;18	22;18	22;18	Malate dehydrogenase, mitochondrial	MDH2	172780000000	17822000000	1797500000	153160000000	8227700000	848650000	85593000	7293400000	1442
P40938-2;P40938	P40938-2;P40938	3;3	3;3	3;3	Replication factor C subunit 3	RFC3	19832000	0	620460	19211000	1166600	0	36498	1130100	4
P40939;P40939-2	P40939	47;2	47;2	47;2	Trifunctional enzyme subunit alpha, mitochondrial;Long-chain enoyl-CoA hydratase;Long chain 3-hydroxyacyl-CoA dehydrogenase	HADHA	118970000000	8898100000	1849200000	108220000000	2901700000	217030000	45103000	2639600000	1415
P41091	P41091	16	16	4	Eukaryotic translation initiation factor 2 subunit 3	EIF2S3	705310000	45163000	185860000	474280000	33586000	2150600	8850700	22585000	49
P41181	P41181	2	2	2	Aquaporin-2	AQP2	4461900	0	4461900	0	1115500	0	1115500	0	2
P41182-2;P41182	P41182-2;P41182	13;13	13;13	13;13	B-cell lymphoma 6 protein	BCL6	161680000	2835200	0	158840000	4369600	76627	0	4293000	18
P41208	P41208	9	5	5	Centrin-2	CETN2	107730000	2887200	1255000	103590000	11970000	320800	139440	11509000	9
P41214-2;P41214	P41214-2;P41214	3;3	3;3	3;3	Eukaryotic translation initiation factor 2D	EIF2D	1782200	0	1782200	0	71288	0	71288	0	4
P41217-2;P41217;P41217-3	P41217-2;P41217;P41217-3	2;2;2	2;2;2	2;2;2	OX-2 membrane glycoprotein	CD200	17060000	0	0	17060000	1895500	0	0	1895500	2
P41218	P41218	17	17	17	Myeloid cell nuclear differentiation antigen	MNDA	555100000	1669200	553430000	0	26434000	79484	26354000	0	39
P41219;P41219-2	P41219;P41219-2	9;9	6;6	6;6	Peripherin	PRPH	65892000	4093000	1802100	59997000	2059100	127910	56317	1874900	6
P41222	P41222	4	4	4	Prostaglandin-H2 D-isomerase	PTGDS	579190000	78265000	12918000	488010000	72399000	9783100	1614700	61001000	25
P41226	P41226	6	6	6	Ubiquitin-like modifier-activating enzyme 7	UBA7	15624000	0	10375000	5249300	363340	0	241270	122080	7
P41227-2;P41227	P41227-2;P41227	6;6	2;2	2;2	N-alpha-acetyltransferase 10	NAA10	54585000	0	3746400	50838000	3639000	0	249760	3389200	5
P41231	P41231	1	1	1	P2Y purinoceptor 2	P2RY2	0	0	0	0	0	0	0	0	0	+
P41236	P41236	8	8	2	Protein phosphatase inhibitor 2	PPP1R2	1222900000	56687000	755980	1165500000	174700000	8098100	108000	166500000	35
P41240	P41240	6	6	6	Tyrosine-protein kinase CSK	CSK	23944000	0	17399000	6545300	855150	0	621390	233760	6
P41250	P41250	29	29	29	Glycine--tRNA ligase	GARS	6996900000	851520000	402300000	5743000000	174920000	21288000	10058000	143580000	197
P41252	P41252	42	42	42	Isoleucine--tRNA ligase, cytoplasmic	IARS	2471700000	195420000	311480000	1964800000	42616000	3369300	5370300	33877000	145
P41743	P41743	3	2	2	Protein kinase C iota type	PRKCI	10893000	0	10893000	0	453870	0	453870	0	3
P42025	P42025	13	5	5	Beta-centractin	ACTR1B	1156600000	15554000	48454000	1092600000	60875000	818630	2550200	57506000	44
P42081-6;P42081-4;P42081-3;P42081	P42081-6;P42081-4;P42081-3;P42081	1;1;1;1	1;1;1;1	1;1;1;1	T-lymphocyte activation antigen CD86	CD86	0	0	0	0	0	0	0	0	1
P42126-2;P42126	P42126-2;P42126	8;8	8;8	8;8	Enoyl-CoA delta isomerase 1, mitochondrial	ECI1	13111000000	732430000	312650000	12066000000	936500000	52317000	22332000	861860000	126
P42167-3;P42167-2;P42167;P42166	P42167-3;P42167-2;P42167;P42166	2;2;2;2	2;2;2;2	2;2;2;2	Lamina-associated polypeptide 2, isoforms beta/gamma;Thymopoietin;Thymopentin;Lamina-associated polypeptide 2, isoform alpha;Thymopoietin;Thymopentin	TMPO	2678500	1385200	1293200	0	223200	115440	107770	0	4
P42224;P42224-2	P42224;P42224-2	33;32	33;32	32;31	Signal transducer and activator of transcription 1-alpha/beta	STAT1	599470000	13269000	192940000	393260000	15371000	340240	4947300	10084000	73
P42226;P42226-3;P42226-2	P42226;P42226-3;P42226-2	8;7;6	8;7;6	8;7;6	Signal transducer and activator of transcription 6	STAT6	26584000	0	14125000	12459000	949420	0	504460	444960	7
P42262-4;P42262-2;P42262;P42262-3	P42262-4;P42262-2;P42262;P42262-3	1;1;1;1	1;1;1;1	1;1;1;1	Glutamate receptor 2	GRIA2	0	0	0	0	0	0	0	0	1	+
P42331-2;P42331-5;P42331-3;P42331-6;P42331;P42331-4	P42331-2;P42331-5;P42331-3;P42331-6;P42331;P42331-4	3;3;3;3;3;3	3;3;3;3;3;3	3;3;3;3;3;3	Rho GTPase-activating protein 25	ARHGAP25	2833100	0	2833100	0	91390	0	91390	0	4
P42338	P42338	6	6	6	Phosphatidylinositol 4,5-bisphosphate 3-kinase catalytic subunit beta isoform	PIK3CB	9766300	0	9766300	0	177570	0	177570	0	6
P42345	P42345	15	15	15	Serine/threonine-protein kinase mTOR	MTOR	19672000	0	19672000	0	150160	0	150160	0	15
P42356;P42356-2;A4QPH2;A4QPH2-4;A4QPH2-2;Q8N8J0	P42356	23;8;6;4;3;2	23;8;6;4;3;2	23;8;6;4;3;2	Phosphatidylinositol 4-kinase alpha	PI4KA	314770000	16666000	7138000	290970000	2667600	141240	60492	2465800	33
P42357;P42357-2;P42357-3	P42357;P42357-2;P42357-3	8;7;4	8;7;4	8;7;4	Histidine ammonia-lyase	HAL	26707000	20879000	5828900	0	785510	614080	171440	0	12
P42566;P42566-2	P42566;P42566-2	13;7	13;7	13;7	Epidermal growth factor receptor substrate 15	EPS15	147400000	11595000	16335000	119470000	3204300	252070	355110	2597100	25
P42574	P42574	4	4	4	Caspase-3;Caspase-3 subunit p17;Caspase-3 subunit p12	CASP3	32898000	1312500	8398200	23187000	2349900	93753	599870	1656200	7
P42677	P42677	4	4	2	40S ribosomal protein S27	RPS27	884520000	69860000	50424000	764240000	221130000	17465000	12606000	191060000	32
P42685-2;P42685	P42685-2;P42685	3;3	2;2	2;2	Tyrosine-protein kinase FRK	FRK	666950	0	666950	0	30316	0	30316	0	3
P42702	P42702	11	11	11	Leukemia inhibitory factor receptor	LIFR	114120000	7184300	2552900	104380000	1811400	114040	40523	1656900	18
P42704	P42704	29	29	29	Leucine-rich PPR motif-containing protein, mitochondrial	LRPPRC	300110000	11746000	50271000	238090000	3334500	130510	558570	2645400	48
P42765	P42765	24	24	24	3-ketoacyl-CoA thiolase, mitochondrial	ACAA2	8111500000	758150000	262690000	7090700000	386260000	36103000	12509000	337650000	185
P42766	P42766	3	3	3	60S ribosomal protein L35	RPL35	2119000000	234010000	37638000	1847300000	706330000	78002000	12546000	615780000	22
P42768	P42768	1	1	1	Wiskott-Aldrich syndrome protein	WAS	1111200	0	1111200	0	50511	0	50511	0	2
P42785;P42785-2	P42785;P42785-2	15;14	15;14	15;14	Lysosomal Pro-X carboxypeptidase	PRCP	12594000000	282600000	146210000	12166000000	599730000	13457000	6962500	579310000	176
P42858	P42858	12	12	12	Huntingtin	HTT	17675000	1080300	7177300	9417400	121060	7399.3	49159	64503	17
P42898;P42898-2	P42898;P42898-2	11;11	11;11	11;11	Methylenetetrahydrofolate reductase	MTHFR	82404000	7246600	16200000	58957000	2423600	213140	476480	1734000	15
P43003-2;P43003	P43003-2;P43003	1;1	1;1	1;1	Excitatory amino acid transporter 1	SLC1A3	42017000	0	0	42017000	2626100	0	0	2626100	4
P43004-2;P43004;P43004-3	P43004-2;P43004;P43004-3	9;9;8	9;9;8	9;9;8	Excitatory amino acid transporter 2	SLC1A2	446100000	0	0	446100000	22305000	0	0	22305000	21
P43007;P43007-2	P43007;P43007-2	3;2	3;2	3;2	Neutral amino acid transporter A	SLC1A4	24348000	4389000	1114500	18845000	1217400	219450	55726	942230	5
P43034;P43034-2	P43034	23;6	23;6	23;6	Platelet-activating factor acetylhydrolase IB subunit alpha	PAFAH1B1	9848200000	485730000	421240000	8941200000	428180000	21119000	18315000	388750000	197
P43155-2;P43155;P43155-3	P43155-2;P43155;P43155-3	26;26;23	26;26;23	26;26;23	Carnitine O-acetyltransferase	CRAT	21096000000	957850000	525480000	19613000000	781340000	35476000	19462000	726400000	254
P43243;P43243-2	P43243;P43243-2	7;6	7;6	7;6	Matrin-3	MATR3	17091000	1016400	10990000	5084300	461920	27471	297030	137410	10
P43246;P43246-2	P43246;P43246-2	2;1	2;1	2;1	DNA mismatch repair protein Msh2	MSH2	1522000	0	1522000	0	33821	0	33821	0	2
P43250-2;P43250-3;P43250;P34947	P43250-2;P43250-3;P43250	18;17;17;2	18;17;17;2	17;16;16;1	G protein-coupled receptor kinase 6	GRK6	804670000	36487000	23667000	744510000	27747000	1258200	816110	25673000	46
P43251-4;P43251;P43251-3;P43251-2	P43251-4;P43251;P43251-3;P43251-2	8;8;8;8	8;8;8;8	8;8;8;8	Biotinidase	BTD	216960000	10751000	19672000	186540000	10332000	511930	936790	8882900	22
P43304;P43304-2	P43304;P43304-2	32;31	32;31	32;31	Glycerol-3-phosphate dehydrogenase, mitochondrial	GPD2	4120400000	295010000	133240000	3692200000	95824000	6860600	3098600	85865000	177
P43307;P43307-2	P43307;P43307-2	3;2	3;2	3;2	Translocon-associated protein subunit alpha	SSR1	288530000	63731000	39644000	185160000	28853000	6373100	3964400	18516000	13
P43353;P48448	P43353;P48448	4;2	3;1	1;0	Aldehyde dehydrogenase family 3 member B1;Aldehyde dehydrogenase family 3 member B2	ALDH3B1;ALDH3B2	12104000	1691200	4358600	6053800	637030	89012	229400	318620	3
P43358;P43355;P43361;Q8TD91-2;P43362;A2A368;A8MXT2;Q96M61;O15480	P43358	8;2;2;1;1;1;1;1;1	8;2;2;1;1;1;1;1;1	6;1;1;0;0;0;0;0;0	Melanoma-associated antigen 4	MAGEA4	520450000	45944000	3088700	471420000	43371000	3828700	257390	39285000	27
P43363	P43363	3	1	1	Melanoma-associated antigen 10	MAGEA10	6591700	0	0	6591700	659170	0	0	659170	2
P43378	P43378	7	7	7	Tyrosine-protein phosphatase non-receptor type 9	PTPN9	36440000	920640	4702300	30817000	1104200	27898	142490	933850	12
P43405-2;P43405	P43405-2;P43405	11;11	11;11	10;10	Tyrosine-protein kinase SYK	SYK	27483000	0	19963000	7520200	742780	0	539530	203250	12
P43487-2;P43487;Q9C010;Q9C010-2	P43487-2;P43487	9;9;1;1	9;9;1;1	9;9;1;1	Ran-specific GTPase-activating protein	RANBP1	3031600000	72547000	74109000	2885000000	378950000	9068300	9263700	360620000	32
P43490	P43490	21	21	21	Nicotinamide phosphoribosyltransferase	NAMPT	6343200000	254610000	237510000	5851000000	218730000	8779700	8189900	201760000	141
P43686;P43686-2	P43686;P43686-2	34;31	34;31	34;31	26S protease regulatory subunit 6B	PSMC4	7247900000	629600000	171780000	6446600000	289920000	25184000	6871200	257860000	210
P43897;P43897-2;P43897-4;P43897-3	P43897;P43897-2	14;13;4;3	14;13;4;3	14;13;4;3	Elongation factor Ts, mitochondrial	TSFM	3577300000	248160000	82916000	3246300000	198740000	13787000	4606400	180350000	84
P45381	P45381	9	9	9	Aspartoacylase	ASPA	486710000	27487000	8569400	450660000	27040000	1527100	476080	25037000	29
P45877	P45877	1	1	1	Peptidyl-prolyl cis-trans isomerase C	PPIC	96364000	5539400	0	90825000	10707000	615490	0	10092000	2
P45880;P45880-1	P45880;P45880-1	19;17	19;17	2;0	Voltage-dependent anion-selective channel protein 2	VDAC2	150210000000	22247000000	1362000000	126600000000	9388000000	1390400000	85126000	7912400000	1103
P45880-2	P45880-2	18	1	1	Voltage-dependent anion-selective channel protein 2	VDAC2	688710000	0	21597000	667110000	45914000	0	1439800	44474000	39
P45954;P45954-2	P45954;P45954-2	16;14	16;14	16;14	Short/branched chain specific acyl-CoA dehydrogenase, mitochondrial	ACADSB	3969000000	248950000	99813000	3620200000	189000000	11855000	4753000	172390000	82
P45974-2;P45974	P45974-2;P45974	28;28	28;28	28;28	Ubiquitin carboxyl-terminal hydrolase 5	USP5	4771000000	204330000	258090000	4308600000	119270000	5108100	6452200	107710000	156
P45984-2;P45984;P45984-3;P45984-4;P45984-5;P45983-5	P45984-2;P45984;P45984-3;P45984-4	7;7;6;6;3;2	7;7;6;6;3;2	4;4;3;3;0;0	Mitogen-activated protein kinase 9	MAPK9	27309000	0	11214000	16095000	1365500	0	560710	804750	7
P45985;P45985-2	P45985;P45985-2	5;5	5;5	5;5	Dual specificity mitogen-activated protein kinase kinase 4	MAP2K4	28614000	0	15132000	13482000	1244100	0	657900	586180	8
P46019	P46019	28	28	28	Phosphorylase b kinase regulatory subunit alpha, liver isoform	PHKA2	899760000	11365000	34000000	854390000	16359000	206640	618190	15534000	46
P46020-3;P46020-2;P46020	P46020-3;P46020-2;P46020	10;10;10	10;10;10	10;10;10	Phosphorylase b kinase regulatory subunit alpha, skeletal muscle isoform	PHKA1	28744000	21312000	7432300	0	552780	409850	142930	0	10
P46060	P46060	23	23	23	Ran GTPase-activating protein 1	RANGAP1	777140000	64750000	61156000	651230000	28783000	2398100	2265000	24120000	57
P46087-3;P46087-2;P46087;P46087-4	P46087-3;P46087-2;P46087;P46087-4	4;4;4;4	4;4;4;4	4;4;4;4	Probable 28S rRNA (cytosine(4447)-C(5))-methyltransferase	NOP2	33835000	0	0	33835000	1353400	0	0	1353400	3
P46108	P46108	10	10	2	Adapter molecule crk	CRK	454910000	15469000	14422000	425020000	23943000	814180	759060	22369000	22
P46108-2	P46108-2	9	1	1	Adapter molecule crk	CRK	7140400	0	0	7140400	476030	0	0	476030	2	+
P46109	P46109	4	4	4	Crk-like protein	CRKL	129270000	793070	5907600	122570000	8079500	49567	369220	7660700	9
P46199	P46199	11	11	11	Translation initiation factor IF-2, mitochondrial	MTIF2	118650000	9522600	6521000	102610000	4091400	328360	224860	3538200	16
P46379-2;P46379;P46379-3;P46379-5;P46379-4	P46379-2;P46379;P46379-3;P46379-5;P46379-4	31;31;31;27;26	31;31;31;27;26	31;31;31;27;26	Large proline-rich protein BAG6	BAG6	4110000000	258770000	75710000	3775500000	128440000	8086600	2365900	117980000	138
P46459;Q969G3-6;Q969G3-5;Q969G3-3;Q969G3-2;Q969G3-4;Q969G3	P46459	48;1;1;1;1;1;1	48;1;1;1;1;1;1	5;0;0;0;0;0;0	Vesicle-fusing ATPase	NSF	29542000000	1890700000	836660000	26815000000	628560000	40227000	17801000	570530000	505
P46459-2	P46459-2	44	1	1	Vesicle-fusing ATPase	NSF	36565000	0	9386400	27179000	870600	0	223490	647120	3	+
P46734-2;P46734;P46734-3	P46734-2;P46734;P46734-3	5;5;5	5;5;5	4;4;4	Dual specificity mitogen-activated protein kinase kinase 3	MAP2K3	5508200	0	5508200	0	239490	0	239490	0	4
P46736-2;P46736-3;P46736;P46736-5;P46736-4	P46736-2;P46736-3;P46736;P46736-5;P46736-4	7;7;7;5;4	7;7;7;5;4	7;7;7;5;4	Lys-63-specific deubiquitinase BRCC36	BRCC3	22671000	2131000	10487000	10053000	1416900	133190	655410	628310	12
P46776	P46776	6	6	6	60S ribosomal protein L27a	RPL27A	1579800000	92740000	72619000	1414400000	225680000	13249000	10374000	202060000	29
P46777	P46777	15	15	15	60S ribosomal protein L5	RPL5	4151600000	250520000	136570000	3764500000	377420000	22774000	12415000	342230000	109
P46778	P46778	3	3	3	60S ribosomal protein L21	RPL21	1503400000	156030000	17075000	1330300000	250570000	26005000	2845900	221720000	25
P46779;P46779-2;P46779-3;P46779-4;P46779-5	P46779;P46779-2;P46779-3;P46779-4;P46779-5	8;8;8;7;7	8;8;8;7;7	8;8;8;7;7	60S ribosomal protein L28	RPL28	1400800000	163380000	26047000	1211400000	175100000	20423000	3255900	151420000	38
P46781	P46781	16	16	16	40S ribosomal protein S9	RPS9	8463000000	566590000	331160000	7565300000	769370000	51508000	30105000	687750000	109
P46782	P46782	11	11	11	40S ribosomal protein S5;40S ribosomal protein S5, N-terminally processed	RPS5	906950000	150920000	157430000	598600000	90695000	15092000	15743000	59860000	47
P46783;Q9NQ39	P46783;Q9NQ39	6;5	5;4	5;4	40S ribosomal protein S10;Putative 40S ribosomal protein S10-like	RPS10;RPS10P5	298760000	43303000	2840000	252620000	37345000	5412900	354990	31577000	33
P46821	P46821	28	28	27	Microtubule-associated protein 1B;MAP1B heavy chain;MAP1 light chain LC1	MAP1B	622470000	29551000	1698500	591220000	6163100	292580	16816	5853700	46
P46926;P46926-2	P46926;P46926-2	13;12	7;7	7;7	Glucosamine-6-phosphate isomerase 1	GNPDA1	1788100000	96608000	83124000	1608300000	111750000	6038000	5195200	100520000	92
P46939;P46939-2;P46939-4	P46939;P46939-2;P46939-4	5;5;4	5;5;4	4;4;3	Utrophin	UTRN	124830000	0	651700	124180000	717430	0	3745.4	713680	5
P46940;Q86VI3	P46940	53;2	51;1	51;1	Ras GTPase-activating-like protein IQGAP1	IQGAP1	829770000	121340000	439730000	268700000	9997200	1461900	5298000	3237300	112
P46952;P46952-2	P46952;P46952-2	3;2	3;2	3;2	3-hydroxyanthranilate 3,4-dioxygenase	HAAO	7689500	0	2475800	5213800	480600	0	154740	325860	6
P46976-2;P46976;P46976-3	P46976-2;P46976;P46976-3	7;7;5	7;7;5	7;7;5	Glycogenin-1	GYG1	1514700000	29767000	151820000	1333100000	126220000	2480600	12651000	111090000	41
P46977;P46977-2	P46977;P46977-2	17;15	17;15	17;15	Dolichyl-diphosphooligosaccharide--protein glycosyltransferase subunit STT3A	STT3A	2224300000	143370000	124000000	1957000000	76701000	4943700	4275800	67482000	54
P47712	P47712	5	5	5	Cytosolic phospholipase A2;Phospholipase A2;Lysophospholipase	PLA2G4A	8542100	0	8542100	0	251240	0	251240	0	5
P47736;P47736-2;P47736-4;P47736-3	P47736;P47736-2;P47736-4;P47736-3	6;6;6;5	6;6;6;5	6;6;6;5	Rap1 GTPase-activating protein 1	RAP1GAP	15961000	0	10134000	5827900	498790	0	316670	182120	6
P47755;P47755-2	P47755;P47755-2	13;7	11;6	11;6	F-actin-capping protein subunit alpha-2	CAPZA2	119610000	2051200	64867000	52694000	9201000	157780	4989800	4053400	18
P47756-2;P47756	P47756-2;P47756	26;20	26;20	26;20	F-actin-capping protein subunit beta	CAPZB	40151000000	2503000000	790500000	36857000000	2509400000	156440000	49406000	2303600000	549
P47813	P47813	5	5	2	Eukaryotic translation initiation factor 1A, X-chromosomal	EIF1AX	85830000	0	12021000	73809000	12261000	0	1717300	10544000	8
P47895	P47895	21	18	17	Aldehyde dehydrogenase family 1 member A3	ALDH1A3	333750000	2854200	155920000	174980000	12837000	109780	5996900	6730000	45
P47897;P47897-2	P47897;P47897-2	35;34	34;33	34;33	Glutamine--tRNA ligase	QARS	3482700000	209300000	355300000	2918100000	77393000	4651000	7895500	64846000	159
P47914	P47914	2	2	2	60S ribosomal protein L29	RPL29	217780000	157380000	6051800	54353000	54446000	39345000	1512900	13588000	12
P47929	P47929	5	5	5	Galectin-7	LGALS7	68090000	38433000	5220300	24436000	6809000	3843300	522030	2443600	12
P47972	P47972	4	4	4	Neuronal pentraxin-2	NPTX2	66089000	0	4918900	61170000	3004000	0	223590	2780500	5
P47985;P0C7P4	P47985;P0C7P4	13;11	13;11	13;11	Cytochrome b-c1 complex subunit Rieske, mitochondrial;Cytochrome b-c1 complex subunit 11;Putative cytochrome b-c1 complex subunit Rieske-like protein 1	UQCRFS1;UQCRFS1P1	6765300000	824070000	163590000	5777600000	483230000	58862000	11685000	412690000	85
P48047	P48047	13	13	13	ATP synthase subunit O, mitochondrial	ATP5O	25903000000	2014700000	219870000	23668000000	2158600000	167890000	18322000	1972400000	240
P48059;P48059-4;P48059-2;P48059-5;P48059-3;Q7Z4I7-4;Q7Z4I7-3;Q7Z4I7;Q7Z4I7-5;Q7Z4I7-2;P0CW19-2	P48059;P48059-4;P48059-2;P48059-5;P48059-3;Q7Z4I7-4;Q7Z4I7-3;Q7Z4I7;Q7Z4I7-5;Q7Z4I7-2	4;4;4;4;4;2;2;2;2;2;1	4;4;4;4;4;2;2;2;2;2;1	4;4;4;4;4;2;2;2;2;2;1	LIM and senescent cell antigen-like-containing domain protein 1;LIM and senescent cell antigen-like-containing domain protein 2	LIMS1;LIMS2	16988000	1591500	15396000	0	999280	93619	905660	0	7
P48060	P48060	2	2	2	Glioma pathogenesis-related protein 1	GLIPR1	2854400	0	2854400	0	285440	0	285440	0	2
P48066	P48066	2	2	2	Sodium- and chloride-dependent GABA transporter 3	SLC6A11	37819000	0	0	37819000	2363700	0	0	2363700	2
P48147	P48147	24	24	24	Prolyl endopeptidase	PREP	505770000	11474000	46690000	447600000	10761000	244130	993400	9523500	54
P48163;P48163-2	P48163;P48163-2	15;11	15;11	14;10	NADP-dependent malic enzyme	ME1	1634500000	62622000	13341000	1558500000	58375000	2236500	476470	55662000	53
P48200;P48200-2	P48200	5;1	5;1	5;1	Iron-responsive element-binding protein 2	IREB2	22041000	0	10874000	11167000	512580	0	252880	259700	5
P48426-2;P48426	P48426-2;P48426	7;7	7;7	4;4	Phosphatidylinositol 5-phosphate 4-kinase type-2 alpha	PIP4K2A	206400000	10994000	2896600	192510000	11467000	610750	160920	10695000	14
P48444;P48444-2	P48444;P48444-2	25;17	25;17	25;17	Coatomer subunit delta	ARCN1	843020000	76497000	114060000	652460000	31223000	2833200	4224600	24165000	63
P48449;P48449-3;P48449-2	P48449;P48449-3;P48449-2	24;23;21	24;23;21	24;23;21	Lanosterol synthase	LSS	1450500000	50196000	49542000	1350800000	39204000	1356700	1339000	36508000	63
P48454;P48454-3	P48454;P48454-3	16;16	16;16	1;1	Serine/threonine-protein phosphatase 2B catalytic subunit gamma isoform	PPP3CC	3913500000	387610000	231890000	3294000000	163060000	16150000	9662000	137250000	128
P48454-2	P48454-2	16	1	1	Serine/threonine-protein phosphatase 2B catalytic subunit gamma isoform	PPP3CC	253370000	22744000	11517000	219110000	10557000	947680	479880	9129600	5	+
P48506	P48506	18	18	18	Glutamate--cysteine ligase catalytic subunit	GCLC	559070000	9237000	81318000	468520000	17471000	288660	2541200	14641000	48
P48507;P48507-2	P48507;P48507-2	7;5	7;5	7;5	Glutamate--cysteine ligase regulatory subunit	GCLM	174250000	2461700	17483000	154310000	17425000	246170	1748300	15431000	17
P48553;P48553-2	P48553	9;2	9;2	9;2	Trafficking protein particle complex subunit 10	TRAPPC10	44174000	0	3400600	40774000	774990	0	59660	715330	13
P48556	P48556	12	12	12	26S proteasome non-ATPase regulatory subunit 8	PSMD8	7315700000	590000000	337410000	6388300000	365790000	29500000	16871000	319420000	69
P48594	P48594	10	4	4	Serpin B4	SERPINB4	14932000	8043700	6888700	0	711070	383030	328040	0	6
P48595	P48595	8	8	8	Serpin B10	SERPINB10	35843000	0	35843000	0	1327500	0	1327500	0	8
P48637;P48637-2	P48637;P48637-2	23;16	23;16	23;16	Glutathione synthetase	GSS	3535100000	154470000	123630000	3257000000	130930000	5720900	4578900	120630000	92
P48643;P48643-2	P48643;P48643-2	40;34	40;34	40;34	T-complex protein 1 subunit epsilon	CCT5	63339000000	3103000000	991730000	59244000000	1919400000	94031000	30053000	1795300000	732
P48651;P48651-3;P48651-2	P48651;P48651-3;P48651-2	5;3;3	5;3;3	5;3;3	Phosphatidylserine synthase 1	PTDSS1	32835000	4623700	5828800	22382000	1427600	201030	253430	973150	10
P48723	P48723	9	9	9	Heat shock 70 kDa protein 13	HSPA13	298050000	7665000	6443100	283940000	12959000	333260	280140	12345000	18
P48729;P48729-2	P48729;P48729-2	15;14	15;14	1;1	Casein kinase I isoform alpha	CSNK1A1	7353900000	323070000	92886000	6937900000	387050000	17004000	4888700	365150000	136
P48729-3	P48729-3	15	1	1	Casein kinase I isoform alpha	CSNK1A1	337760000	17946000	0	319810000	17777000	944530	0	16832000	11
P48730-2;P48730;P49674	P48730-2;P48730;P49674	11;11;7	11;11;7	11;11;7	Casein kinase I isoform delta;Casein kinase I isoform epsilon	CSNK1D;CSNK1E	365540000	2964900	832640	361740000	16615000	134770	37847	16443000	30
P48735;P48735-2	P48735;P48735-2	19;17	18;16	18;16	Isocitrate dehydrogenase [NADP], mitochondrial	IDH2	1857400000	113180000	125860000	1618300000	80755000	4920800	5472300	70362000	77
P48739;P48739-2;P48739-3	P48739;P48739-2;P48739-3	10;10;10	8;8;8	8;8;8	Phosphatidylinositol transfer protein beta isoform	PITPNB	372790000	17954000	15878000	338950000	20710000	997440	882100	18831000	25
P48745	P48745	1	1	1	Protein NOV homolog	NOV	12830000	1088700	0	11741000	610940	51843	0	559100	3
P48960-2;P48960-3;P48960	P48960-2;P48960-3;P48960	3;3;3	3;3;3	3;3;3	CD97 antigen;CD97 antigen subunit alpha;CD97 antigen subunit beta	CD97	2808400	0	2808400	0	104020	0	104020	0	1
P49005	P49005	3	3	3	DNA polymerase delta subunit 2	POLD2	13886000	2103400	412840	11370000	631200	95608	18766	516820	5
P49023-4;P49023-2;P49023;P49023-3	P49023-4;P49023-2;P49023;P49023-3	4;4;4;4	4;4;4;4	4;4;4;4	Paxillin	PXN	4211300	0	4211300	0	191420	0	191420	0	6
P49069	P49069	8	8	8	Calcium signal-modulating cyclophilin ligand	CAMLG	272330000	22029000	691130	249610000	17020000	1376800	43195	15600000	15
P49137-2;P49137	P49137-2;P49137	2;2	1;1	1;1	MAP kinase-activated protein kinase 2	MAPKAPK2	912320	0	912320	0	50684	0	50684	0	1
P49184	P49184	3	3	3	Deoxyribonuclease-1-like 1	DNASE1L1	63143000	0	0	63143000	4510200	0	0	4510200	7
P49189;P49189-2;Q93070	P49189;P49189-2	31;24;1	31;24;1	2;0;0	4-trimethylaminobutyraldehyde dehydrogenase	ALDH9A1	28317000000	1828400000	756020000	25733000000	1132700000	73136000	30241000	1029300000	458
P49189-3	P49189-3	30	1	1	4-trimethylaminobutyraldehyde dehydrogenase	ALDH9A1	20292000	1267000	0	19025000	780480	48730	0	731750	3	+
P49207	P49207	5	5	5	60S ribosomal protein L34	RPL34	867600000	181890000	21819000	663880000	144600000	30316000	3636600	110650000	21
P49221	P49221	37	37	37	Protein-glutamine gamma-glutamyltransferase 4	TGM4	27555000000	1111800000	1036800000	25407000000	725140000	29259000	27283000	668590000	452
P49223	P49223	3	3	3	Kunitz-type protease inhibitor 3	SPINT3	193710000	42501000	63163000	88043000	48427000	10625000	15791000	22011000	44
P49247	P49247	5	5	5	Ribose-5-phosphate isomerase	RPIA	124840000	0	2416500	122420000	6570500	0	127190	6443300	7
P49257	P49257	14	14	14	Protein ERGIC-53	LMAN1	1198500000	84061000	71857000	1042600000	59926000	4203000	3592800	52130000	51
P49281-5;P49281-2;P49281-3;P49281;P49281-4	P49281-5;P49281-2;P49281-3;P49281;P49281-4	2;2;2;1;1	2;2;2;1;1	2;2;2;1;1	Natural resistance-associated macrophage protein 2	SLC11A2	154270000	0	0	154270000	11867000	0	0	11867000	2
P49321-2;P49321-4;P49321;P49321-3	P49321-2;P49321-4;P49321;P49321-3	3;3;3;3	3;3;3;3	3;3;3;3	Nuclear autoantigenic sperm protein	NASP	6220000	0	6220000	0	282730	0	282730	0	3
P49327	P49327	92	92	92	Fatty acid synthase;[Acyl-carrier-protein] S-acetyltransferase;[Acyl-carrier-protein] S-malonyltransferase;3-oxoacyl-[acyl-carrier-protein] synthase;3-oxoacyl-[acyl-carrier-protein] reductase;3-hydroxyacyl-[acyl-carrier-protein] dehydratase;Enoyl-[acyl-carrier-protein] reductase;Oleoyl-[acyl-carrier-protein] hydrolase	FASN	9618000000	296880000	4456900000	4864300000	76944000	2375000	35655000	38914000	597
P49354;P49354-2	P49354;P49354-2	10;9	10;9	10;9	Protein farnesyltransferase/geranylgeranyltransferase type-1 subunit alpha	FNTA	313950000	3730700	25096000	285130000	19622000	233170	1568500	17820000	19
P49356;P49356-2	P49356;P49356-2	9;6	9;6	9;6	Protein farnesyltransferase subunit beta	FNTB	95328000	30360000	3569100	61400000	6809200	2168500	254930	4385700	14
P49368	P49368	45	45	2	T-complex protein 1 subunit gamma	CCT3	59078000000	2876300000	1112000000	55090000000	1905700000	92783000	35870000	1777100000	769
P49368-2	P49368-2	44	1	1	T-complex protein 1 subunit gamma	CCT3	7230800	2559000	0	4671800	249340	88243	0	161100	2	+
P49407-2;P49407	P49407-2;P49407	6;6	6;6	6;6	Beta-arrestin-1	ARRB1	16717000	0	10494000	6223300	796060	0	499710	296350	8
P49411	P49411	28	28	28	Elongation factor Tu, mitochondrial	TUFM	8034300000	713640000	337380000	6983300000	267810000	23788000	11246000	232780000	222
P49418-2;P49418	P49418-2;P49418	2;2	1;1	1;1	Amphiphysin	AMPH	0	0	0	0	0	0	0	0	1
P49419-2;P49419;P49419-4	P49419-2;P49419;P49419-4	16;15;12	16;15;12	16;15;12	Alpha-aminoadipic semialdehyde dehydrogenase	ALDH7A1	291830000	17832000	63773000	210220000	12688000	775280	2772700	9140200	35
P49427	P49427	9	9	8	Ubiquitin-conjugating enzyme E2 R1	CDC34	1175300000	89361000	28215000	1057700000	130590000	9929000	3135000	117520000	32
P49441	P49441	8	8	8	Inositol polyphosphate 1-phosphatase	INPP1	1133500000	49997000	39184000	1044300000	75566000	3333100	2612300	69620000	27
P49447	P49447	2	2	2	Cytochrome b561	CYB561	31368000	0	4290000	27078000	6273500	0	858000	5415500	5
P49448	P49448	15	1	1	Glutamate dehydrogenase 2, mitochondrial	GLUD2	1675500	0	1675500	0	50772	0	50772	0	2	+
P49450-2;P49450	P49450-2;P49450	2;2	2;2	2;2	Histone H3-like centromeric protein A	CENPA	689820000	55440000	1903600	632470000	137960000	11088000	380720	126490000	12
P49458;P49458-2	P49458;P49458-2	4;3	4;3	4;3	Signal recognition particle 9 kDa protein	SRP9	58760000	14141000	13196000	31423000	8394300	2020100	1885100	4489100	9
P49459;P49459-3;P49459-2	P49459;P49459-3;P49459-2	2;1;1	2;1;1	2;1;1	Ubiquitin-conjugating enzyme E2 A	UBE2A	21539000	0	1557300	19982000	7179600	0	519110	6660500	5
P49585	P49585	10	6	6	Choline-phosphate cytidylyltransferase A	PCYT1A	307410000	16349000	1234900	289830000	13973000	743120	56130	13174000	15
P49588;P49588-2	P49588;P49588-2	40;38	40;38	40;38	Alanine--tRNA ligase, cytoplasmic	AARS	3105400000	168460000	546790000	2390100000	60890000	3303200	10721000	46865000	160
P49589-3;P49589;P49589-2	P49589-3;P49589;P49589-2	37;31;29	37;31;29	37;31;29	Cysteine--tRNA ligase, cytoplasmic	CARS	4038600000	264650000	267470000	3506500000	87796000	5753200	5814600	76229000	186
P49590-2;P49590	P49590-2;P49590	9;9	5;5	5;5	Probable histidine--tRNA ligase, mitochondrial	HARS2	43876000	5053100	1535400	37288000	1625000	187150	56866	1381000	7
P49591	P49591	16	16	16	Serine--tRNA ligase, cytoplasmic	SARS	2841200000	93223000	140810000	2607100000	105230000	3452700	5215000	96560000	79
P49593-2;P49593	P49593-2;P49593	11;11	11;11	11;11	Protein phosphatase 1F	PPM1F	571330000	31164000	3308700	536860000	30070000	1640200	174140	28256000	37
P49641;P49641-1;P49641-2	P49641;P49641-1;P49641-2	19;17;12	19;17;12	19;17;12	Alpha-mannosidase 2x	MAN2A2	429140000	2457900	12377000	414310000	7802600	44689	225040	7532900	38
P49643-2;P49643	P49643-2;P49643	2;2	2;2	2;2	DNA primase large subunit	PRIM2	29646000	20032000	9613900	0	4235100	2861700	1373400	0	2
P49720	P49720	14	14	14	Proteasome subunit beta type-3	PSMB3	19580000000	1307300000	290290000	17982000000	2175500000	145250000	32254000	1998000000	272
P49721	P49721	15	15	15	Proteasome subunit beta type-2	PSMB2	11817000000	799560000	640170000	10377000000	1181700000	79956000	64017000	1037700000	244
P49736	P49736	4	4	4	DNA replication licensing factor MCM2	MCM2	17623000	0	393230	17230000	400520	0	8937.1	391590	4
P49748;P49748-3;P49748-2	P49748;P49748-3;P49748-2	38;38;37	38;38;37	38;38;37	Very long-chain specific acyl-CoA dehydrogenase, mitochondrial	ACADVL	13217000000	1443800000	577370000	11196000000	322360000	35215000	14082000	273070000	328
P49754-2;P49754;P49754-3	P49754-2;P49754;P49754-3	13;13;11	13;13;11	13;13;11	Vacuolar protein sorting-associated protein 41 homolog	VPS41	166960000	9904000	10089000	146960000	3629500	215300	219320	3194900	24
P49755	P49755	11	11	11	Transmembrane emp24 domain-containing protein 10	TMED10	7433600000	674320000	197450000	6561800000	619470000	56193000	16455000	546820000	157
P49756;P49756-2;P49756-3	P49756;P49756-2;P49756-3	5;3;3	5;3;3	5;3;3	RNA-binding protein 25	RBM25	28095000	15000000	1798200	11297000	851360	454550	54490	342320	7
P49768-2;P49768;P49768-3;P49768-5;P49768-6;P49768-7;P49768-4;P49810-3;P49810	P49768-2;P49768;P49768-3;P49768-5;P49768-6;P49768-7;P49768-4	5;5;4;4;4;4;3;1;1	5;5;4;4;4;4;3;1;1	5;5;4;4;4;4;3;1;1	Presenilin-1;Presenilin-1 NTF subunit;Presenilin-1 CTF subunit;Presenilin-1 CTF12	PSEN1	321950000	29866000	10685000	281400000	17886000	1659200	593620	15633000	35
P49770	P49770	7	7	7	Translation initiation factor eIF-2B subunit beta	EIF2B2	410540000	30473000	30831000	349240000	22808000	1692900	1712800	19402000	25
P49773	P49773	7	7	7	Histidine triad nucleotide-binding protein 1	HINT1	2174900000	132280000	97118000	1945500000	271860000	16535000	12140000	243180000	34
P49789	P49789	1	1	1	Bis(5-adenosyl)-triphosphatase	FHIT	12577000	0	0	12577000	1143300	0	0	1143300	1
P49790;P49790-3;P49790-2	P49790;P49790-3;P49790-2	44;43;40	44;43;40	44;43;40	Nuclear pore complex protein Nup153	NUP153	2086600000	104660000	805640	1981200000	33121000	1661200	12788	31447000	83
P49792	P49792	32	3	3	E3 SUMO-protein ligase RanBP2	RANBP2	3306800	0	3306800	0	17589	0	17589	0	3
P49815-5;P49815-3;P49815-2;P49815-4;P49815;P49815-7;P49815-6;P49815-8	P49815-5;P49815-3;P49815-2;P49815-4;P49815;P49815-7;P49815-6	8;8;8;8;8;7;7;2	8;8;8;8;8;7;7;2	8;8;8;8;8;7;7;2	Tuberin	TSC2	6340500	0	6340500	0	75482	0	75482	0	10
P49821-2;P49821	P49821-2;P49821	18;18	18;18	18;18	NADH dehydrogenase [ubiquinone] flavoprotein 1, mitochondrial	NDUFV1	4054500000	303080000	135850000	3615600000	184290000	13776000	6175100	164340000	89
P49840	P49840	20	12	12	Glycogen synthase kinase-3 alpha	GSK3A	2638400000	171910000	65623000	2400800000	138860000	9048100	3453800	126360000	93
P49841;P49841-2	P49841;P49841-2	20;20	20;20	12;12	Glycogen synthase kinase-3 beta	GSK3B	5389000000	316840000	71575000	5000600000	234310000	13775000	3112000	217420000	102
P49862;P49862-2	P49862;P49862-2	4;3	4;3	4;3	Kallikrein-7	KLK7	18089000	17337000	752730	0	1644500	1576100	68430	0	6
P49901	P49901	6	6	6	Sperm mitochondrial-associated cysteine-rich protein	SMCP	1929800000	1158700000	4573500	766510000	214420000	128750000	508170	85167000	61
P49902;P49902-2	P49902;P49902-2	10;9	10;9	10;9	Cytosolic purine 5-nucleotidase	NT5C2	325610000	0	104720000	220890000	11228000	0	3610900	7616900	30
P49903;P49903-2;P49903-4;P49903-3	P49903;P49903-2;P49903-4;P49903-3	7;6;6;4	7;6;6;4	7;6;6;4	Selenide, water dikinase 1	SEPHS1	526690000	36054000	10155000	480480000	40515000	2773400	781150	36960000	31
P49913	P49913	14	14	14	Cathelicidin antimicrobial peptide;Antibacterial protein FALL-39;Antibacterial protein LL-37	CAMP	2848200000	642290000	1036100000	1169800000	258930000	58390000	94189000	106350000	220
P49914;P49914-2	P49914;P49914-2	3;2	3;2	3;2	5-formyltetrahydrofolate cyclo-ligase	MTHFS	4539100	860860	3678300	0	349160	66220	282940	0	5
P49915;P49915-2	P49915;P49915-2	19;18	19;18	19;18	GMP synthase [glutamine-hydrolyzing]	GMPS	533520000	16040000	51842000	465640000	12703000	381910	1234300	11087000	43
P49916-4;P49916-3;P49916-2;P49916	P49916-4;P49916-3;P49916-2;P49916	15;15;15;15	15;15;15;15	15;15;15;15	DNA ligase 3	LIG3	158780000	3326400	2091000	153370000	3240500	67885	42673	3129900	19
P49959-2;P49959;P49959-3	P49959-2;P49959;P49959-3	14;14;13	14;14;13	14;14;13	Double-strand break repair protein MRE11A	MRE11A	218070000	10167000	4218500	203690000	7034600	327960	136080	6570600	25
P50135;P50135-3;P50135-2	P50135	3;1;1	3;1;1	3;1;1	Histamine N-methyltransferase	HNMT	17024000	0	17024000	0	1216000	0	1216000	0	3
P50148	P50148	9	4	4	Guanine nucleotide-binding protein G(q) subunit alpha	GNAQ	9497400	0	9497400	0	499860	0	499860	0	3
P50213;P50213-2	P50213;P50213-2	21;16	21;16	21;16	Isocitrate dehydrogenase [NAD] subunit alpha, mitochondrial	IDH3A	9220900000	1612600000	325020000	7283300000	439090000	76792000	15477000	346820000	222
P50225;P50226;P50225-2;P0DMN0;P0DMM9;P0DMM9-3;O75897-2;O75897	P50225;P50226;P50225-2;P0DMN0;P0DMM9;P0DMM9-3	6;5;4;3;3;3;1;1	6;5;4;3;3;3;1;1	6;5;4;3;3;3;1;1	Sulfotransferase 1A1;Sulfotransferase 1A2;Sulfotransferase 1A4;Sulfotransferase 1A3	SULT1A1;SULT1A2;SULT1A4;SULT1A3	12580000	0	9134500	3445100	662090	0	480770	181320	5
P50336	P50336	12	12	12	Protoporphyrinogen oxidase	PPOX	1400500000	86398000	22653000	1291500000	56020000	3455900	906100	51658000	57
P50395;P50395-2	P50395;P50395-2	34;31	34;31	26;25	Rab GDP dissociation inhibitor beta	GDI2	37497000000	1624200000	1061400000	34812000000	1339200000	58009000	37907000	1243300000	427
P50402	P50402	12	12	12	Emerin	EMD	1712500000	193440000	27140000	1491900000	142700000	16120000	2261700	124320000	66
P50416-2;P50416	P50416-2;P50416	10;10	9;9	9;9	Carnitine O-palmitoyltransferase 1, liver isoform	CPT1A	53739000	4084100	9933200	39722000	1492800	113450	275920	1103400	11
P50452;P50452-3;P50452-2;O75830	P50452;P50452-3;P50452-2	8;4;4;1	6;4;2;0	6;4;2;0	Serpin B8	SERPINB8	17176000	5532100	4331100	7312700	817900	263440	206240	348220	7
P50453	P50453	16	15	15	Serpin B9	SERPINB9	524490000	4735700	30582000	489170000	23840000	215260	1390100	22235000	28
P50454	P50454	12	12	12	Serpin H1	SERPINH1	321100000	9019600	4768300	307310000	13961000	392160	207320	13361000	26
P50502;Q8IZP2;Q8NFI4	P50502;Q8IZP2;Q8NFI4	13;7;7	13;7;7	13;7;7	Hsc70-interacting protein;Putative protein FAM10A4;Putative protein FAM10A5	ST13;ST13P4;ST13P5	36369000000	1857600000	639630000	33871000000	3306200000	168870000	58148000	3079200000	330
[truncated: 4,431 more rows]
