# Supplementary material for: Control of intracellular pH and bicarbonate by CO2 diffusion into human sperm
Source: Nat Commun. 2023 Sep 5;14:5395. doi: 10.1038/s41467-023-40855-0 (PMC10480191; doi:10.1038/s41467-023-40855-0)
Supplement: Supplementary file 5 — Supplementary Data 2 [file 41467_2023_40855_MOESM5_ESM.xlsx]

## Sheet: Legend
Supplementary Table S8 - MS data tables for all LOD values In each workbook, in the top left cell, the protein name, the UniProt accession number and the corresponding peptide sequence are given. Each biological replicate is summarized in a separate table. All tables contain the replicate (technical replicate and concentration of standard peptide) and the corresponding total area values.

## Sheet: CFTR - AYF
Cystic fibrosis transmembrane conductance regulator (P13569) - AYFLQTSQQLK
Heavy - B1			Heavy - B2			Heavy - B3			Heavy - B4
Replicate	Total Area		Replicate	Total Area		Replicate	Total Area		Replicate	Total Area
0.001_T1	0		0.001_T1	0		0.001_T1	0		0.001_T1	355113
0.001_T2	0		0.001_T2	0		0.001_T2	0		0.001_T2	367658
0.005_T1	54866		0.005_T1	0		0.005_T1	0		0.005_T1	309700
0.005_T2	61709		0.005_T2	0		0.005_T2	0		0.005_T2	302300
0.01_T1	152887		0.01_T1	0		0.01_T1	0		0.01_T1	193665
0.01_T2	158808		0.01_T2	0		0.01_T2	0		0.01_T2	162347
0.05_T1	229592		0.05_T1	0		0.05_T1	94886		0.05_T1	464494
0.05_T2	188204		0.05_T2	0		0.05_T2	87124		0.05_T2	412175
0.1_T1	489247		0.1_T1	46353		0.1_T1	479222		0.1_T1	1200040
0.1_T2	429092		0.1_T2	0		0.1_T2	450544		0.1_T2	1159971
0.5_T1	884646		0.5_T1	963069		0.5_T1	886140		0.5_T1	3078828
0.5_T2	964272		0.5_T2	967180		0.5_T2	747956		0.5_T2	2982594
1_T1	3865827		1_T1	2471800		1_T1	3964678		1_T1	6957336
1_T2	3867791		1_T2	2458277		1_T2	3159613		1_T2	6861923
5_T1	8901407		5_T1	7296959		5_T1	6740447		5_T1	32218050
5_T2	8846369		5_T2	6771015		5_T2	5848247		5_T2	31266268
10_T1	45216984		10_T1	36919096		10_T1	47712784		10_T1	63547212
10_T2	41880596		10_T2	38687544		10_T2	45279524		10_T2	66659736

## Sheet: CFTR - SVI
Cystic fibrosis transmembrane conductance regulator (P13569) - SVIEQFPGK
Heavy - B1			Heavy - B2			Heavy - B3			Heavy - B4
Replicate	Total Area		Replicate	Total Area		Replicate	Total Area		Replicate	Total Area
0.001_T1	0		0.001_T1	0		0.001_T1			0.001_T1	0
0.001_T2	0		0.001_T2	0		0.001_T2			0.001_T2	0
0.005_T1	0		0.005_T1	0		0.005_T1			0.005_T1	162426
0.005_T2	0		0.005_T2	0		0.005_T2			0.005_T2	180165
0.01_T1	0		0.01_T1	0		0.01_T1			0.01_T1	155858
0.01_T2	0		0.01_T2	0		0.01_T2			0.01_T2	95636
0.05_T1	759823		0.05_T1	0		0.05_T1	67420		0.05_T1	115043
0.05_T2	787752		0.05_T2	0		0.05_T2	0		0.05_T2	215987
0.1_T1	1078857		0.1_T1	251835		0.1_T1	1082179		0.1_T1	1066725
0.1_T2	1153096		0.1_T2	260400		0.1_T2	1027866		0.1_T2	1010941
0.5_T1	4492329		0.5_T1	2436694		0.5_T1	971871		0.5_T1	4719854
0.5_T2	4669362		0.5_T2	2707244		0.5_T2	719938		0.5_T2	4728077
1_T1	12889849		1_T1	5610138		1_T1	8786172		1_T1	13218184
1_T2	12324988		1_T2	6037669		1_T2	7950368		1_T2	13303022
5_T1	50057744		5_T1	25418568		5_T1	19899900		5_T1	49184280
5_T2	46014768		5_T2	21845886		5_T2	19178768		5_T2	47762160
10_T1	114681800		10_T1	91328368		10_T1	111576704		10_T1	90567432
10_T2	124105784		10_T2	98419936		10_T2	104000288		10_T2	98511280

## Sheet: SCNN1A - YSS
Na+ channel ENaC subunit A (P37088) - YSSFTTLVAGSR
Heavy - B1			Heavy - B2			Heavy - B3			Heavy - B4
Replicate	Total Area		Replicate	Total Area		Replicate	Total Area		Replicate	Total Area
0.001_T1	0		0.001_T1	0		0.001_T1	0		0.001_T1	655562
0.001_T2	0		0.001_T2	0		0.001_T2	0		0.001_T2	771561
0.005_T1	114235		0.005_T1	0		0.005_T1	0		0.005_T1	563864
0.005_T2	124842		0.005_T2	0		0.005_T2	0		0.005_T2	548915
0.01_T1	300702		0.01_T1	0		0.01_T1	0		0.01_T1	409223
0.01_T2	257434		0.01_T2	0		0.01_T2	0		0.01_T2	459682
0.05_T1	550042		0.05_T1	61419		0.05_T1	289678		0.05_T1	731327
0.05_T2	520384		0.05_T2	100773		0.05_T2	167377		0.05_T2	745049
0.1_T1	829573		0.1_T1	191408		0.1_T1	903049		0.1_T1	1919251
0.1_T2	762070		0.1_T2	116915		0.1_T2	582666		0.1_T2	1994456
0.5_T1	1493395		0.5_T1	1718925		0.5_T1	1736393		0.5_T1	4329236
0.5_T2	1545181		0.5_T2	1770136		0.5_T2	1450818		0.5_T2	4657166
1_T1	7094675		1_T1	4186075		1_T1	6668950		1_T1	12686937
1_T2	6410959		1_T2	4515433		1_T2	6010259		1_T2	12985021
5_T1	12994106		5_T1	14538694		5_T1	12067753		5_T1	50677616
5_T2	12018046		5_T2	14967202		5_T2	9839559		5_T2	52581376
10_T1	71986704		10_T1	60913188		10_T1	88379776		10_T1	108762024
10_T2	71330552		10_T2	62432756		10_T2	89269528		10_T2	118936928

## Sheet: SLC4A4 - SPT
Na+/HCO3- co-transport (Q9Y6R1) - SPTFLER
Heavy - B1			Heavy - B2			Heavy - B3			Heavy - B4
Replicate	Total Area		Replicate	Total Area		Replicate	Total Area		Replicate	Total Area
0.001_T1	0		0.001_T1	0		0.001_T1	0		0.001_T1	0
0.001_T2	0		0.001_T2	0		0.001_T2	0		0.001_T2	0
0.005_T1	0		0.005_T1	0		0.005_T1	0		0.005_T1	0
0.005_T2	0		0.005_T2	0		0.005_T2	0		0.005_T2	0
0.01_T1	0		0.01_T1	0		0.01_T1	0		0.01_T1	0
0.01_T2	0		0.01_T2	0		0.01_T2	0		0.01_T2	0
0.05_T1	295238		0.05_T1	0		0.05_T1	0		0.05_T1	243898
0.05_T2	388567		0.05_T2	0		0.05_T2	0		0.05_T2	274546
0.1_T1	679228		0.1_T1	994467		0.1_T1	2395284		0.1_T1	1210062
0.1_T2	759272		0.1_T2	1173394		0.1_T2	2295703		0.1_T2	1095324
0.5_T1	2774909		0.5_T1	3170460		0.5_T1	1193966		0.5_T1	4101432
0.5_T2	2910474		0.5_T2	3339454		0.5_T2	1060432		0.5_T2	3786736
1_T1	9316656		1_T1	6772004		1_T1	8257535		1_T1	10057670
1_T2	8975366		1_T2	7549731		1_T2	6899024		1_T2	9846654
5_T1	29510778		5_T1	31733480		5_T1	27887588		5_T1	44528540
5_T2	30106144		5_T2	32683642		5_T2	24276062		5_T2	41651704
10_T1	81173952		10_T1	94694688		10_T1	88881240		10_T1	79723696
10_T2	81299552		10_T2	92553592		10_T2	102952880		10_T2	80867488

## Sheet: SLC4A4 - FLF
Na+/HCO3- co-transport (Q9Y6R1) - FLFILLGPK
Heavy - B1			Heavy - B2			Heavy - B3			Heavy - B4
Replicate	Total Area		Replicate	Total Area		Replicate	Total Area		Replicate	Total Area
0.001_T1	67342		0.001_T1	17801		0.001_T1	NA		0.001_T1	0
0.001_T2	42759		0.001_T2	10890		0.001_T2	NA		0.001_T2	0
0.005_T1	47497		0.005_T1	13324		0.005_T1	NA		0.005_T1	0
0.005_T2	24603		0.005_T2	10153		0.005_T2	NA		0.005_T2	0
0.01_T1	106057		0.01_T1	45022		0.01_T1	NA		0.01_T1	0
0.01_T2	67910		0.01_T2	32052		0.01_T2	NA		0.01_T2	0
0.05_T1	141785		0.05_T1	19860		0.05_T1	NA		0.05_T1	0
0.05_T2	123138		0.05_T2	23264		0.05_T2	NA		0.05_T2	0
0.1_T1	90231		0.1_T1	117803		0.1_T1	NA		0.1_T1	0
0.1_T2	19430		0.1_T2	89303		0.1_T2	NA		0.1_T2	0
0.5_T1	164367		0.5_T1	196726		0.5_T1	NA		0.5_T1	34940
0.5_T2	112035		0.5_T2	117094		0.5_T2	NA		0.5_T2	20726
1_T1	235646		1_T1	799558		1_T1	NA		1_T1	50322
1_T2	134502		1_T2	445612		1_T2	NA		1_T2	35276
5_T1	791061		5_T1	1551454		5_T1	NA		5_T1	49113
5_T2	312306		5_T2	1946425		5_T2	NA		5_T2	37508
10_T1	723297		10_T1	9501787		10_T1	NA		10_T1	353682
10_T2	202113		10_T2	6171688		10_T2	NA		10_T2	298798

## Sheet: SLC26A6 - DTQ
organic/inorganic anion transport (Q9BXS9) - DTQALLSATQAMDLR
Heavy - B1			Heavy - B2			Heavy - B3			Heavy - B4
Replicate	Total Area		Replicate	Total Area		Replicate	Total Area		Replicate	Total Area
0.001_T1	0		0.001_T1	0		0.001_T1	0		0.001_T1	159717
0.001_T2	0		0.001_T2	0		0.001_T2	0		0.001_T2	154360
0.005_T1	0		0.005_T1	0		0.005_T1	0		0.005_T1	108990
0.005_T2	0		0.005_T2	0		0.005_T2	0		0.005_T2	105971
0.01_T1	0		0.01_T1	0		0.01_T1	0		0.01_T1	100576
0.01_T2	0		0.01_T2	0		0.01_T2	0		0.01_T2	106982
0.05_T1	0		0.05_T1	0		0.05_T1	0		0.05_T1	257286
0.05_T2	48326		0.05_T2	0		0.05_T2	0		0.05_T2	194255
0.1_T1	47495		0.1_T1	343786		0.1_T1	0		0.1_T1	509562
0.1_T2	40750		0.1_T2	351296		0.1_T2	0		0.1_T2	570782
0.5_T1	125702		0.5_T1	645443		0.5_T1	167869		0.5_T1	978847
0.5_T2	143115		0.5_T2	649889		0.5_T2	127732		0.5_T2	886410
1_T1	302952		1_T1	2122629		1_T1	271233		1_T1	2598607
1_T2	276289		1_T2	2128254		1_T2	230716		1_T2	2798408
5_T1	699269		5_T1	5007256		5_T1	216806		5_T1	2855206
5_T2	604365		5_T2	4158711		5_T2	188151		5_T2	2733522
10_T1	2350079		10_T1	42668168		10_T1	6674520		10_T1	18628014
10_T2	2010284		10_T2	40984104		10_T2	7469218		10_T2	19307728
