# Supplementary material for: Control of intracellular pH and bicarbonate by CO2 diffusion into human sperm
Source: Nat Commun. 2023 Sep 5;14:5395. doi: 10.1038/s41467-023-40855-0 (PMC10480191; doi:10.1038/s41467-023-40855-0)
Supplement: Supplementary file 7 — Source Data [file 41467_2023_40855_MOESM7_ESM.xlsx]

## Sheet: 2D
Protein	Peptide	BioRep	TechRep	Molecules	attomol
CFTR	AYFLQTSQQLK	B1	T1	33	5
CFTR	AYFLQTSQQLK	B1	T2	33	5
CFTR	AYFLQTSQQLK	B2	T1	670	100
CFTR	AYFLQTSQQLK	B2	T2	3346	500
CFTR	AYFLQTSQQLK	B3	T1	335	50
CFTR	AYFLQTSQQLK	B3	T2	335	50
CFTR	AYFLQTSQQLK	B4	T1	7	1
CFTR	AYFLQTSQQLK	B4	T2	7	1
CFTR	SVIEQFPGK	B1	T1	335	50
CFTR	SVIEQFPGK	B1	T2	335	50
CFTR	SVIEQFPGK	B2	T1	670	100
CFTR	SVIEQFPGK	B2	T2	670	100
CFTR	SVIEQFPGK	B3	T1	335	50
CFTR	SVIEQFPGK	B3	T2	670	100
CFTR	SVIEQFPGK	B4	T1	33	5
CFTR	SVIEQFPGK	B4	T2	33	5
SCNN1A	YSSFTTLVAGSR	B1	T1	33	5
SCNN1A	YSSFTTLVAGSR	B1	T2	33	5
SCNN1A	YSSFTTLVAGSR	B2	T1	335	50
SCNN1A	YSSFTTLVAGSR	B2	T2	335	50
SCNN1A	YSSFTTLVAGSR	B3	T1	335	50
SCNN1A	YSSFTTLVAGSR	B3	T2	335	50
SCNN1A	YSSFTTLVAGSR	B4	T1	7	1
SCNN1A	YSSFTTLVAGSR	B4	T2	7	1
SLC4A4	SPTFLER	B1	T1	335	50
SLC4A4	SPTFLER	B1	T2	335	50
SLC4A4	SPTFLER	B2	T1	670	100
SLC4A4	SPTFLER	B2	T2	670	100
SLC4A4	SPTFLER	B3	T1	670	100
SLC4A4	SPTFLER	B3	T2	670	100
SLC4A4	SPTFLER	B4	T1	335	50
SLC4A4	SPTFLER	B4	T2	335	50
SLC4A4	FLFILLGPK	B1	T1	7	1
SLC4A4	FLFILLGPK	B1	T2	7	1
SLC4A4	FLFILLGPK	B2	T1	7	1
SLC4A4	FLFILLGPK	B2	T2	7	1
SLC4A4	FLFILLGPK	B3	T1	NA	NA
SLC4A4	FLFILLGPK	B3	T2	NA	NA
SLC4A4	FLFILLGPK	B4	T1	3346	500
SLC4A4	FLFILLGPK	B4	T2	3346	500
SLC26A6	DTQALLSATQAMDLR	B1	T1	670	100
SLC26A6	DTQALLSATQAMDLR	B1	T2	335	50
SLC26A6	DTQALLSATQAMDLR	B2	T1	670	100
SLC26A6	DTQALLSATQAMDLR	B2	T2	670	100
SLC26A6	DTQALLSATQAMDLR	B3	T1	3346	500
SLC26A6	DTQALLSATQAMDLR	B3	T2	3346	500
SLC26A6	DTQALLSATQAMDLR	B4	T1	7	1
SLC26A6	DTQALLSATQAMDLR	B4	T2	7	1

## Sheet: 2E
Protein	Moleculespercell	BioRep	TechRep
CatSper1	5436.58	B1	T1
CatSper1	5584.24	B1	T2
CatSper1	1337.04	B2	T1
CatSper1	1042.56	B2	T2
CatSper1	2138.31	B3	T1
CatSper1	2634.68	B3	T2
CatSper1	907.874	B4	T1
CatSper1	959.23	B4	T2
CatSper2	9788.28	B1	T1
CatSper2	10073.3	B1	T2
CatSper2	5871.18	B2	T1
CatSper2	6230.03	B2	T2
CatSper2	8842	B3	T1
CatSper2	9096.69	B3	T2
CatSper2	3585.27	B4	T1
CatSper2	3422.81	B4	T2
CatSper3	8922.95	B1	T1
CatSper3	9258.77	B1	T2
CatSper3	2044.11	B2	T1
CatSper3	2059.24	B2	T2
CatSper3	4871.41	B3	T1
CatSper3	4701.24	B3	T2
CatSper3	4015.89	B4	T1
CatSper3	3942.79	B4	T2
CatSper4	4580.66	B1	T1
CatSper4	4898.7	B1	T2
CatSper4	1419.4	B2	T1
CatSper4	1415.9	B2	T2
CatSper4	2765.34	B3	T1
CatSper4	2797.44	B3	T2
CatSper4	1939.85	B4	T1
CatSper4	2145.81	B4	T2
CatSper ß	6832.59	B1	T1
CatSper ß	6953.2	B1	T2
CatSper ß	4283.92	B2	T1
CatSper ß	4379.77	B2	T2
CatSper ß	4684.52	B3	T1
CatSper ß	4664.27	B3	T2
CatSper ß	5646.4	B4	T1
CatSper ß	5795.14	B4	T2
CAII	53215.4	B1	T1
CAII	52871.9	B1	T2
CAII	139398	B2	T1
CAII	141139	B2	T2
CAII	200032	B3	T1
CAII	182177	B3	T2
CAII	237447	B4	T1
CAII	226478	B4	T2
SLC26A3	18676.4	B1	T1
SLC26A3	18426	B1	T2
SLC26A3	15341.2	B2	T1
SLC26A3	15043.2	B2	T2
SLC26A3	10114.2	B3	T1
SLC26A3	9582.01	B3	T2
SLC26A3	53620.8	B4	T1
SLC26A3	44276	B4	T2
Slo3	6459.21	B1	T1
Slo3	6654.17	B1	T2
Slo3	7495.21	B3	T1
Slo3	7791.92	B3	T2
Slo3	1805	B4	T1
Slo3	1863.42	B4	T2

## Sheet: 3C
pH	8.5	7.7	6.5	5.5
	DF/F	DF/F	DF/F	DF/F
	0.191946	0.641896	1.36237	2.89652
	0.196782	0.956274	2.19361	1.82279
	0.175696	0.661628	1.47893	1.44501
	0.21356	0.626934	1.62876	1.65634
	0.195792	0.696431	1.4457	2.20966
	0.17228	0.711739	1.22978	1.62617
	0.20491	0.634823	1.33297	1.52784
	0.257901	0.749282	1.15757	1.44245
	0.240566	0.771004	1.53148	2.21804
	0.344324	0.770381	1.58562	1.8219
	0.255197	0.73447	1.39166	1.73518
	0.257717	0.694288	1.60151	1.44143
	0.262164	0.760181	1.42206	2.32792
	0.217181	0.674418	1.14405	1.53681
	0.242883	0.772162	1.20777	1.3933
	0.167445	0.652442	1.00569	1.53979
	0.21681	0.74229	1.31987
	0.235451	0.626345	1.33967
	0.275352	0.666364	1.2897
	0.224297	0.633263	1.32199
	0.244199	0.719477	1.3432
	0.286046	0.741188	1.57108
	0.292823	0.660965	1.39493
	0.277947	0.603982	1.52386
	0.249394	0.741581	1.3238
	0.263203	0.632864	1.30637
	0.285893	0.682567	1.60785
	0.312402	0.729894	1.34498
	0.213222	0.664439	1.24795
	0.130292	0.745584	2.22491
	0.237241	0.604437	1.18389
	0.268558		1.27281
	0.280094		1.74578
	0.265582		1.15906
	0.205509		1.64169
	0.189618		1.31924
	0.217298		1.51626
	0.205961		1.296
	0.17725		1.24251
	0.330934		1.26024
	0.389334		2.29534
	0.359571		1.29488
	0.37081		1.19788
	0.186394		1.56069
	0.185685		1.32931
	0.164594		1.62392
	0.146338		1.30695
	0.266376		1.32312
	0.216885		1.18218
	0.222798		1.53624
	0.236995		1.5627
	0.337461		1.10994
	0.278552		1.44651
	0.261103		1.46109
	0.258819		1.28888
	0.420549		1.36063
	0.231707		1.69872
	0.209944		1.18015
	0.188499		1.23488
	0.422244		1.24598
	0.198935		1.25445
	0.246024		1.4227
	0.233644		1.30319
	0.212513		1.33243
	0.300025		1.24622
	0.307361		1.21135
	0.298897		1.14335
	0.293028		1.42946
	0.28989		1.46259
	0.287985		1.40128
	0.292627		1.35195
	0.0295246		1.36752
	0.231032		1.5441
	0.275953		1.26183
	0.23733		1.13938
	0.300872		1.29857
	0.202429		1.33671
	0.234411		1.31513
	0.218219		1.76532
	0.218685		1.37681
	0.177288		1.50686
	0.319544		1.01222
	0.303223		1.24823
	0.327216		1.83818
	0.24938		1.27479
	0.212024		1.21348
	0.174882		1.53691
	0.171236		1.32213
	0.181122		1.76235
	0.177956		1.59077
	0.169544		1.58664
	0.150216		1.30001
	0.268922		1.36264
	0.476513		1.43676
	0.399272		1.27074
	0.259759		1.66492
	0.340617		1.29435
	0.28902		1.65486
	0.27129		1.77415
	0.171509		1.40833
	0.214045		1.46231
	0.239101		1.47407
	0.23543		1.30443
	0.244511		1.40727
	0.229634		1.22747
	0.300693		1.28051
	0.311323		1.34839
	0.287112		1.28263
	0.249518		1.38644
	0.336887		1.43333
	0.312886		1.23686
	0.27274		1.79836
	0.0289265		1.57116
	0.196086		1.41921
	0.303502		1.81423
	0.313862		1.08472
	0.279355		1.29599
	0.17258		1.25504
	0.20497		1.36539
	0.237862		1.01698
	0.206065		1.1577
	0.187297		1.79646
	0.275805		1.07269
	0.278708		1.08474
	0.341355		1.37624
	0.15471		1.95274
	0.211071		1.33642
	0.173852		1.90279
	0.206199		1.35128
	0.139863		1.23639
	0.230365		1.15892
	0.312074		1.13287
	0.417635		1.1819
	0.235854		1.41367
	0.292026		1.10078
	0.27628		1.63603
	0.243993		1.48788
	0.365978		1.27861
	0.209184		1.22808
	0.364582		1.22495
	0.213562		1.4119
	0.300876		1.30532
	0.313825		1.66069
	0.284427		1.58811
	0.255146		1.29397
	0.2819		1.33807
	0.293476		1.49136
	-0.0342474		1.36437
	0.247262		1.88793
	0.287502		1.27406
	0.370732		1.33358
	0.38627		1.16783
	0.315007		1.43378
	0.211426		1.73437
	0.20552		1.41174
	0.18987		1.49601
	0.211484		1.439
	0.294856		1.33915
	0.436706		1.57961
	0.360437		1.19458
	0.339971		1.7027
	0.227448		1.33742
	0.155314		1.57747
	0.163752		1.75615
	0.153814		1.34993
	0.364967		1.17194
	0.36452		1.29202
	0.243086		1.27415
	0.211732		1.22885
	0.193845		1.36512
	0.305553		1.59669
	0.241683		1.31616
	0.2605		0.975169
	0.218817		1.33513
	0.350173		2.41633
	0.305739		1.52026
	0.0554431		1.18198
	0.259351		1.29882
	0.276897		1.1636
	0.294561		1.39571
	0.281154		1.5994
	0.292365		1.38963
	0.335792		1.50896
	0.16648		1.28084
	0.19868		1.63836
	0.299166		1.44495
	0.420281		1.99213
	0.187863		1.56607
	0.157876		1.36102
	0.434133		1.38763
	0.257062		1.71981
	0.222331		1.52848
	0.241138		1.23199
	-0.0545254		2.38828
	0.265491		1.39066
	0.25743		1.64433
	0.266926		1.29301
	0.234449		1.64293
	0.27824		1.73389
	0.357657		1.92106
	0.408747		1.25368
	0.294342		1.102
	0.264421		1.29447
	0.304929		1.25374
	0.306493		1.25724
	0.077724		1.34781
	0.210123		1.04235
	0.29723		1.27775
	0.23824		1.25124
	0.267746		1.13792
	0.315139		1.27648
	0.280719		1.18005
	0.420372		0.943737
	0.321489		1.20464
	0.202665		0.871781
	0.275548		1.23891
	0.205415
	0.38815

## Sheet: 3J
	t1/2 DpHi ES	t1/2 DpHi ES + Zn2+	t1/2 [Na+]i ES
	425	385	420
	746	815	656
	312	601	754
	589	367	428
	292	708	354
	873	628	270
	797	682	908
	1624	1245	487
	304	1324	430
	413	1104	653
	688	1031	831
	1013	505	1186
	946		311
	797		931
	1470		462
	285		629
	828		740
	787		299
	2128		1184
	1283		1250
			435
			160
			779
			239
			188

## Sheet: 4C
	Crtrl		CO2/HCO3-
	pHi @pHo 6.5	pHi @ pHo 7.7	pHi @ pHo 6.5	pHi @ pHo 7.5
	6.78726	6.73658	6.56493	7.3956
	6.56751	7.28586	6.49458	7.02525
	6.83731	6.8758	6.695	6.95473
	7.00519	7.09792	6.76592	6.93476
	7.10958	7.53307	6.35884	7.06833
	6.74138	7.1853	6.63051	7.21798
	6.81665	6.95265	6.71011	6.85501
	6.75193	7.43001	6.43852	6.96891
	6.68777	6.88556	6.51574	7.06058
	6.97553	7.1413	6.76531	6.98154
	6.79706	7.3908	6.51735	6.88358
	6.99362	7.03777		6.93525
	6.68286	7.04262		7.02244
	6.73279	6.91039		7.10617
	6.90773	6.91625		6.88535
	6.91945	7.52507		7.1485
		6.99403		6.88599
		6.84261		6.82108
		7.12304		7.01424
		7.35281		7.06012
		6.99868		7.02585
				6.90758

## Sheet: 4D
	Ctrl	CO2/HCO3-
	t1/2 DpHi	t1/2 DpHi
	425	267
	746	265
	312	365
	589	378
	292	262
	873	340
	797	1245
	1624	1279
	304	2645
	413	1496
	688	628
	1013	485
	946	234
	797	350
	1470	583
	285	402
	828	320
	787
	2128
	1283

## Sheet: 4G
	CO2/HCO3- -induced (-ΔpHi)
	Ctrl	Zn2+	CFTRinh-172	DIDS	amiloride
	0.209	0.1173	0.118	0.077	0.121
	0.1636	0.1034	0.1137	0.061	0.148
	0.07	0.2615	0.0427	0.113	0.138
	0.04298	0.113	0.0986	0.07	0.089
	0.1133	0.1043	0.0447	0.109	0.124
	0.1	0.1658	0.07866	0.23	0.099
	0.086	0.0552	0.0825	0.24	0.111
	0.1187	0.0704	0.076	0.058	0.097
	0.184	0.0528	0.0678	0.073	0.122
	0.142	0.0905	0.0684	0.118	0.112
	0.111	0.0838	0.0811	0.109	0.12
	0.083	0.161	0.08966	0.1157	0.098
	0.0519	0.1589	0.142	0.054	0.23
	0.0989	0.21781	0.172	0.0854	0.201
	0.0955	0.12803	0.173	0.0999	0.134
	0.069	0.262	0.0597	0.061	0.1022
	0.0735	0.23774	0.0655	0.0433	0.18
	0.195	0.148	0.121	0.049
	0.225	0.17938		0.0565
	0.115	0.06307		0.105
	0.054	0.136
	0.0917	0.0942
	0.0962	0.1594
	0.138	0.165397
	0.13	0.0523
	0.123	0.10732
	0.284	0.104
	0.166	0.132
	0.0539	0.11425
	0.0474	0.106
	0.122	0.2208
	0.06	0.2079
	0.095	0.27228
	0.1168	0.1567
	0.28	0.1254
	0.045	0.1229
	0.0827	0.2379
	0.161	0.1696
	0.169	0.0955
	0.08	0.0789
	0.08	0.166
	0.149	0.357
	0.1	0.223
	0.0923	0.0585
	0.0923	0.057
	0.1138	0.084
	0.0754	0.0747
	0.056	0.112
	0.084	0.098
		0.09
		0.1277
		0.074
		0.09

## Sheet: 4H
		sperm		CHO		HEK
		tau DpHi Ctrl	tau DpHi ACZ	tau DpHi Ctrl	tau DpHi ACZ	tau DpHi Ctrl	tau DpHi ACZ
		4.9996	26.291	79.9468	55.9485	13.8993	68.4612
		3.4191	29.202	79.0072	74.0455	16.9499	73.7646
		3.2539	24.729	88.8865	60.413	14.8259	74.7446
		3.8233	31.152	70.0412	62.683	13.9222	70.743
		6.6813	31.812	83.2136	48.5824	13.8726	62.2212
		6.3933	29.065	81.3397	44.8637	14.0765	63.6476
		6.7415	41.994	85.1422	52.9552	12.7701	59.3333
		4.4758	39.205	80.1506	44.0808	17.2012	54.584
		5.5935	66.232	76.8033	48.303	12.2832	74.6592
		6.701	53.247	80.037	49.3426	12.1524	61.159
		7.6607	19.229	78.8153	47.0457	11.8253	66.8582
		7.9179	52.699	79.051	56.3398	11.9247	74.7954
		7.5299	37.526	41.1492	65.115	11.7471	70.343
		7.8395	30.15	39.0382	45.585	10.1436	66.5323
		9.5542	23.006	40.9088	55.2932	9.83015	62.7098
		5.4018	29.49	46.5977	51.6309	12.3235	78.2322
		7.5694	73.904	47.9937	59.5316	10.2127	73.1512
		9.329	54.205	41.1554	58.6511	12.2264	67.9357
		9.1887	38.304	40.6008	54.8041	10.1831	63.748
		7.8319	40.914	44.0444	58.3582	12.5258	68.6355
		9.7048	49.831	38.6907	61.3396	12.5492
		6.7578	20.511	46.7955	69.0902	11.0867
		7.2103	27.147	45.4053	49.8907	11.0596
		6.8494	21.78	42.0883	60.879	11.3057
		5.54	60.31	47.8207	59.1947	11.1222
		5.8098	50.278	48.3746	63.2005	11.157
		10.449	45.101	60.6405	51.1289	11.2469
		5.5095	51.667	47.2914	56.3963	11.8174
		4.6691	41.44	41.1456	59.9277	11.9907
		3.0518	30.411	42.3223	58.9029	11.2189
		4.1642	34.624	52.373	63.4096	11.2697
		4.13	33.686	85.8656	52.0011	10.7621
		4.6636	75.151	65.9636	54.5303	11.8621
		5.2891	63.848	69.3691	60.4417	11.6358
		4.3738	32.576	74.3165	54.7802	13.2001
		4.1289	19.313	77.4195	54.8652	12.9484
		5.0551	22.687	72.1469	60.2068	12.673
		4.0318	24.499	77.2951	56.4579	12.8512
		4.8437		32.0697	57.3093
		3.8492		28.1675	60.3272
		3.5228		31.7894	55.5393
		3.6884		26.7879	46.7123
				29.7255	46.107
				36.2603	52.3854
				35.4739	56.9429
				32.6772	57.9742
				28.1234	58.323
				35.1993	62.7467
				23.1604	65.4016
				28.6074	61.0857
				27.1065	55.1739
				33.5485	60.7014
				35.1039	56.8877
				31.3761	59.5074
				38.1754	62.3168
				41.757	61.6145
				23.0773	62.9542
				21.6207	67.3293
				53.9475
				54.6497
				70.8996
				65.9198
				61.7449
				67.381

## Sheet: 5D
	Ctrl
	DF/F
Voltage (mV)	30	40	50	60	70
	0.13548	0.15459	0.15564	0.18784	0.22596
	0.032838	0.049363	0.030267	0.042965	0.045142
			0.076198	0.11089	0.12176
	CO2/HCO3-
	DF/F
Voltage (mV)	-10	0	10	20	30	40	50	60	70
	0.04572	0.15884	0.28242	0.40314	0.55773	0.65428	0.78813	0.87661	0.94396
		0.03944	0.059187	0.096338	0.10891	0.15911	0.20606	0.22547	0.26392
		0.040424	0.057768	0.085447	0.13891	0.14952	0.17636	0.19298	0.24211
		0.09441	0.14262	0.24436	0.33482	0.36381	0.37725	0.41646	0.45352
		0.064353	0.11097	0.13284	0.19454	0.27515	0.325552	0.40453	0.40949
			0.041937	0.060043	0.10431	0.14313
		0.038849	0.048878	0.11122	0.14532	0.17553	0.23964	0.26379	0.30526

## Sheet: 5H
		Alkalization		Acidification
		t1/2 DpHi Ctrl	t1/2 DpHi ACZ	t1/2 DpHi Ctrl	t1/2 DpHi ACZ	(s)
		1.2	1.987	0.8402	4.14
		1.45	2.24	0.81	2.4
		1.708	2.7	1.058	4.8
		1.3327	2.11	1.2	5.1296
		1.45	5.11	1.345	5.29
		1.47	3.913	2.3	4.4
		1.909	4.01	2.7	5.12
		1.98	4.72	2.697	7.7
		1.702	5.3	2.677	9.24
		3.01		5.74
		3.856		3.71
		2.67		3.497
		2.85		2.838
		2.827		2.59
		2.59		4.21
		2.88		3.022
		3.075		3.13
		3.46		3.35
		4.86		3.33
		3.99		3.83
		1.2		1.6
				2.66
				3.03
				1.525
				1.625
				0.92
				1.28

[truncated: 3 more sheets: S2, S3D, S5B]
